# Supplementary material for: What drives European solidarity? Evidence on identity-based, value-based, and utilitarian explanations
Source: Eur Union Polit. 2026 Mar 12;27(2):325–48. doi: 10.1177/14651165261423107 (PMC13218604; doi:10.1177/14651165261423107)
Supplement: sj-zip-2-eup-10.1177_14651165261423107 - Supplemental material for What drives European solidarity? Evidence on identity-based, value-based, and utilitarian explanations [file sj-zip-2-eup-10.1177_14651165261423107.zip]

Archive with 18 entries (17 files):
- Eicheler data/
- __MACOSX/._Eicheler data
- Eicheler data/dispinc1922bldwide.dta
- __MACOSX/Eicheler data/._dispinc1922bldwide.dta
- Eicheler data/gdppc1922bldwide.dta
- __MACOSX/Eicheler data/._gdppc1922bldwide.dta
- Eicheler data/PSDE_panel_dataset_V3_long.dta
- __MACOSX/Eicheler data/._PSDE_panel_dataset_V3_long.dta
- Eicheler data/rfgs1122bldlong.dta
- __MACOSX/Eicheler data/._rfgs1122bldlong.dta
- Eicheler data/ZA6838_allwaves_sA_v6-0-0.dta
- __MACOSX/Eicheler data/._ZA6838_allwaves_sA_v6-0-0.dta
- Eicheler data/mort1122bldlong.dta
- __MACOSX/Eicheler data/._mort1122bldlong.dta
- Eicheler data/PSDE-weights.dta
- __MACOSX/Eicheler data/._PSDE-weights.dta
- Eicheler data/dispinc1922bldlong.dta
- __MACOSX/Eicheler data/._dispinc1922bldlong.dta
