# Supplementary material for: What drives European solidarity? Evidence on identity-based, value-based, and utilitarian explanations
Source: Eur Union Polit. 2026 Mar 12;27(2):325–48. doi: 10.1177/14651165261423107 (PMC13218604; doi:10.1177/14651165261423107)
Supplement: sj-zip-3-eup-10.1177_14651165261423107 - Supplemental material for What drives European solidarity? Evidence on identity-based, value-based, and utilitarian explanations [file sj-zip-3-eup-10.1177_14651165261423107.zip]

Archive with 10 entries (10 files):
- prepare_context_data.R
- prepare_GLES_data.do
- prepare_PSDE_data.do
- ZA6838_missing.do
- ZA6838_missing_en.do
- ZA6838_Wave_Match_adjusted.do
- ZA6838_Wave_Match_v6-0-0.do
- README.txt
- analysis_GLES_data.do
- analysis_PSDE_data.do
