# Supplementary material for: What drives European solidarity? Evidence on identity-based, value-based, and utilitarian explanations
Source: Eur Union Polit. 2026 Mar 12;27(2):325–48. doi: 10.1177/14651165261423107 (PMC13218604; doi:10.1177/14651165261423107)
Supplement: sj-zip-3-eup-10.1177_14651165261423107 - Supplemental material for What drives European solidarity? Evidence on identity-based, value-based, and utilitarian explanations [file sj-zip-3-eup-10.1177_14651165261423107.zip › prepare_context_data.R]

# Replication files to "What Drives European Solidarity? Evidence on 
# Identity-Based, Value-Based, and Utilitarian Explanations"
# published in European Union Politics
#
# Author: Jakob Eicheler
# Contact: jakob.eicheler@uni-due.de
# Get in touch for any questions or problems in executing the replication package.

library(tidyverse)
library(janitor)
library(haven)

setwd("C:\\Users\\kemper\\sciebo\\Promotion\\EUIDSOLI\\replication_eup\\GLES")

dr <-read.csv2("82411-0001_flat.csv", encoding = "latin1") %>%
  clean_names()

dat <- dr %>%
  mutate(idf = paste0(x1_auspraegung_code, zeit),
         vfgeink = ekm014_verfuegb_einkommen_d_priv_haushalte_je_einwohner_eur) %>%
  filter(x1_auspraegung_code != "DG") %>%
  select(idf, x1_auspraegung_code, x1_auspraegung_label, zeit, vfgeink)

dw <- dat %>% 
  select(x1_auspraegung_code, zeit, vfgeink) %>%
  pivot_wider(names_from = zeit, values_from = vfgeink, id_cols=x1_auspraegung_code)

dw <- dat  %>%
  pivot_wider(names_from = zeit, values_from = vfgeink, 
              names_prefix = "vfgeink_",
              id_cols=c(x1_auspraegung_code, x1_auspraegung_label)) %>%
  mutate(kp11_2601 = as.numeric(x1_auspraegung_code),
         vfgeink11 = vfgeink_2019,
         vfgeink22 = vfgeink_2022,
         svfgeink11 = vfgeink11/vfgeink11,
         svfgeink22 = vfgeink22/vfgeink11)


write_dta(dat, "dispinc1922bldlong.dta")
write_dta(dw, "dispinc1922bldwide.dta")


# GDP per capita
db <- read.csv2("82000-01-01-4-B.csv", 
                encoding = "latin1",
                skip = 4) %>%
  clean_names() %>%
  filter(x %in% c("2019", "2022")) %>%
  rename(gdppc = eur_1) %>%
  select(x_1, x_2, x, gdppc)

dbw <- pivot_wider(db, 
                   names_from = x, 
                   values_from = gdppc,
                   names_prefix = "gdppc") %>%
  rename(gdppc_22 = gdppc2022,
         gdppc_11 = gdppc2019,
         kp11_2601 = x_1) 
#  mutate(x_1 = sprintf("%02d", x_1))

write_dta(dbw, "gdppc1922bldwide.dta")


#Deaths
dr <-read.csv2("12613-0012_flat.csv", encoding = "latin1") %>%
  clean_names() %>%
  filter(zeit >= 2015 & zeit != 2023) %>%
  mutate(mnth = as.numeric(str_extract(x2_auspraegung_code, "\\d+"))) %>%
  select(zeit, mnth, x1_auspraegung_code, bev002_gestorbene_anzahl) %>%
  mutate(period_year = if_else(mnth >= 6, zeit, zeit - 1),
         period = paste(period_year, period_year + 1, sep = "-"),
         prepost = if_else(period_year >= 2019, 22, 11)) %>%
  filter(!period %in% c("2014-2015", "2015-2016", "2022-2023"))

aggregated_dr <- dr %>%
  group_by(prepost, x1_auspraegung_code) %>%
  summarize(total_bev002 = sum(bev002_gestorbene_anzahl, na.rm = TRUE))

drwide <- aggregated_dr  %>%
  pivot_wider(names_from = prepost, values_from = total_bev002, 
              names_prefix = "vstbn_",
              id_cols=c(x1_auspraegung_code)) %>%
  mutate(svstbn_11 = vstbn_11/vstbn_11,
         svstbn_22 = vstbn_22/vstbn_11) %>%
  rename(kp11_2601 = x1_auspraegung_code)

write_dta(drwide, "mort1122bldlong.dta")

# Refugees ("Schutzsuchende")
dg <-read.csv2("12531-0020_flat.csv", encoding = "latin1") %>%
  clean_names() %>%
  mutate(stag = as.Date(zeit, "%d.%m.%Y"),
         year = year(stag),
         wave = case_when(year == 2019 ~ 11,
                          year == 2022 ~ 22)) %>%
  filter(x2_auspraegung_label == "Insgesamt",
         year == 2019 | year == 2022) %>%
  select(wave, x1_auspraegung_code, bev030_schutzsuchende_anzahl)

dgwide <- dg  %>%
  pivot_wider(names_from = wave, values_from = bev030_schutzsuchende_anzahl, 
              names_prefix = "rfgs_",
              id_cols=c(x1_auspraegung_code)) %>%
  mutate(srfgs_11 = rfgs_11/rfgs_11,
         srfgs_22 = rfgs_22/rfgs_11) %>%
  rename(kp11_2601 = x1_auspraegung_code)

write_dta(dgwide, "rfgs1122bldlong.dta")
