# Supplementary material for: What drives European solidarity? Evidence on identity-based, value-based, and utilitarian explanations
Source: Eur Union Polit. 2026 Mar 12;27(2):325–48. doi: 10.1177/14651165261423107 (PMC13218604; doi:10.1177/14651165261423107)
Supplement: sj-zip-3-eup-10.1177_14651165261423107 - Supplemental material for What drives European solidarity? Evidence on identity-based, value-based, and utilitarian explanations [file sj-zip-3-eup-10.1177_14651165261423107.zip › prepare_GLES_data.do]

/*
Replication files to "What Drives European Solidarity? Evidence on Identity-Based, Value-Based, and Utilitarian Explanations"
published in European Union Politics

Author: Jakob Eicheler
Contact: jakob.eicheler@uni-due.de
Get in touch for any questions or problems in executing the replication package.
*/

version 19.5
*set maxvar 10000, perm

* Set the working directory
cd "C:\Users\kemper\sciebo\Promotion\EUIDSOLI\revision_eup\replication_eup\GLES"

* Load data of GLES waves 1-21
use ZA6838_allwaves_sA_v6-0-0.dta, clear
tab kp11_dispcode, m

* Merge wave 22 data
merge 1:1 lfdn using ZA7728_v1-0-0, gen(_mergeW22sA)

* Drop observations who aborted the interview
keep if inlist(kp11_dispcode, 31 , 32) 
tab kp11_dispcode, m


*Prepare dependent variable Territorial Solidarity
mvdecode kp11_2880ao kp22_2880ao, mv(-99 = . \ -95 = . \ -93 = .)
tab1 kp11_2880ao kp22_2880ao
rename kp11_2880ao ester_11
rename kp22_2880ao ester_22

egen zester_11 = std(ester_11)
egen zester_22 = std(ester_22)


* Prepare birthyear
destring kpx_2290s, gen(byr) i(" und frueher")
gen age = 2019 - byr
egen bcat = cut(age), at(18,36,56,65)
label variable bcat "Age categorized"
label define BCAT 18 "20-35 y" 36 "36-55 y" 56 "56+ y"
label values bcat BCAT

* Prepare dependent variable Fiscal solidarity 
mvdecode kp11_2880l kp22_2880l, mv(-99 = . \ -95 = . \ -93 = .)
tab1 kp11_2880l kp22_2880l
rename kp11_2880l esfis_11
rename kp22_2880l esfis_22

* Prepare independent variables German and European Identity
mvdecode kp11_2200c kp11_2200d kp11_2200e kp22_2200c kp22_2200d kp22_2200e, mv(-99 = . \ -95 = . \ -93 = .)

rename kp11_2200c idger_11
rename kp11_2200d ideur_11
rename kp11_2200e ideun_11
rename kp22_2200c idger_22
rename kp22_2200d ideur_22
rename kp22_2200e ideun_22

tab1 idger_11 ideur_11 ideun_11 idger_22 ideur_22 ideun_22

* Prepare independent variables Personal and sociotropic Self-Interest
mvdecode kp11_820 kp22_820 kp11_780  kp22_780, mv(-99 = . \ -95 = . \ -93 = .)
tab1 kp11_820 kp22_820 kp11_780 kp22_780

gen esisoc_11 = 6 - kp11_820
gen esisoc_22 = 6 - kp22_820
gen esiper_11 = 6 - kp11_780
gen esiper_22 = 6 - kp22_780

label define ESI 1 "very bad" 2 "bad" 3 "mixed" 4 "good" 5 "very good"
label values esisoc_11 esisoc_22 esiper_11 esiper_22 ESI

* Prepare independent variables economic ideology
mvdecode kp11_2880d kp22_2880d kp11_2880g kp22_2880g kp11_1090 kp22_1090, mv(-99 = . \ -95 = . \ -93 = .)

rename kp11_2880d eidineq_11
rename kp22_2880d eidineq_22

gen eidstec_11 = 6 - kp11_2880g
gen eidstec_22 = 6 - kp22_2880g

label define STEC 1 "strongly agree" 2 "somewhat agree" 3 "mixed" 4 "somewhat disagree" 5 "strongly disagree"
label values eidstec_11 eidstec_22 STEC

rename kp11_1090  eidsoec_11
rename kp22_1090  eidsoec_22

tab1 eidineq_11 eidineq_22 eidstec_11 eidstec_22 eidsoec_11 eidsoec_22
pwcorr eidineq_11 eidineq_22 eidstec_11 eidstec_22 eidsoec_11 eidsoec_22

alpha eidineq_11 eidstec_11 eidsoec_11, gen(eid_11)
alpha eidineq_22 eidstec_22 eidsoec_22, gen(eid_22)


* Prepare independent variables cultural ideology
mvdecode kp11_1130 kp22_1130 kp11_1210 kp22_1210 kp11_1250 kp22_1250, mv(-99 = . \ -95 = . \ -93 = .)

gen cidimm_11 = 8 - kp11_1130
gen cidimm_22 = 8 - kp22_1130
label define CIDIMM 1 "1 restrict immigration" 2 "2" 3 "3" 4 "4" 5 "5" 6 "6" 7 "7 ease immigration"

label values cidimm_11 cidimm_22 CIDIMM

gen cidein_11 = 8 - kp11_1250
gen cidein_22 = 8 - kp22_1250

label define CIDEIN 1 "1 European integration gone too far" 2 "2" 3 "3" 4 "4" 5 "5" 6 "6" 7 "7 Advance European integration"
label values cidein_11 cidein_22 CIDEIN

rename kp11_1210 cidint_11
rename kp22_1210 cidint_22

tab1 cidimm_11 cidimm_22 cidint_11 cidint_22 cidein_11 cidein_22
alpha cidimm_11 cidint_11 cidein_11, gen(cid_11)
alpha cidimm_22 cidint_22 cidein_22, gen(cid_22)

*Prepare control variables
mvdecode kp11_010 kp22_010 kp11_011c kp22_011c kp11_2880al kp22_2880al kp11_1500 kp22_1500 kp11_2880y kp22_2880y kp11_1290 kp22_1290 kp9_2320 kp1_2320 kpa1_2320 kpa2_2320 kp21_2320, mv(-99 = . \ -98 = . \ -95 = . \ -93 = .)

* Prepare general interest in politics
tab1 kp11_010 kp22_010
gen contintp_11 = 6 - kp11_010
gen contintp_22 = 6 - kp22_010
egen hghintpraw = cut(kp11_010), at(1,3,6)
recode hghintpraw (1 = 1) (3 = 0), gen(hghintp)
drop hghintpraw
label define CONTINTE 1 "not at all" 2 "weakly" 3 "moderately" 4 "strongly" 5 "very strongly"
label values contintp_11 contintp_22 CONTINTE

*Prepare interest in EU politics
tab1 kp11_011c kp22_011c
gen continte_11 = 6 - kp11_011c
gen continte_22 = 6 - kp22_011c
label values continte_11 continte_22 CONTINTE

*Prepare EU border protection attitude
tab1 kp11_2880al kp22_2880al
rename kp11_2880al contbord_11
rename kp22_2880al contbord_22

*Prepare left-right
tab1 kp11_1500 kp22_1500, nol
rename kp11_1500 contleft_11
rename kp22_1500 contleft_22

*Prepare defence budget attitude
tab1 kp11_2880y kp22_2880y
rename kp11_2880y contdefe_11
rename kp22_2880y contdefe_22

*Prepare climate change attitude
tab1 kp11_1290 kp22_1290
gen contclim_11 = 8 - kp11_1290
gen contclim_22 = 8 - kp22_1290
label define CLIM 1 "Prioritize Econ. Growth" 7 "Prioritize climate"
label values contclim_11 contclim_22 CLIM

* Tabulate generated variables
tab1 continte_11 continte_22 contbord_11 contbord_22 contleft_11 contleft_22 contdefe_11 contdefe_22 contclim_11 contclim_22


*Standardise variables to 0-1 range
gen sester_11     = (ester_11   -1) / 4
gen sesfis_11     = (esfis_11   -1) / 4
gen sidger_11     = (idger_11   -1) / 4
gen sideur_11     = (ideur_11   -1) / 4
gen seidsoec_11   = (eidsoec_11 -1) / 6
gen seidstec_11   = (eidstec_11 -1) / 4
gen seidineq_11   = (eidineq_11 -1) / 4
gen scidimm_11    = (cidimm_11  -1) / 6
gen scidint_11    = (cidint_11  -1) / 6
gen scidein_11    = (cidein_11  -1) / 6
gen sesiper_11    = (esiper_11  -1) / 4
gen sesisoc_11    = (esisoc_11  -1) / 4
gen scontinte_11  = (continte_11-1) / 4
gen scontintp_11  = (contintp_11-1) / 4
gen scontbord_11  = (contbord_11-1) / 4
gen scontleft_11  = (contleft_11-1) / 10
gen scontdefe_11  = (contdefe_11-1) / 4
gen scontclim_11  = (contclim_11-1) / 6

gen sester_22     = (ester_22   -1) / 4
gen sesfis_22     = (esfis_22   -1) / 4
gen sidger_22     = (idger_22   -1) / 4
gen sideur_22     = (ideur_22   -1) / 4
gen seidsoec_22   = (eidsoec_22 -1) / 6
gen seidstec_22   = (eidstec_22 -1) / 4
gen seidineq_22   = (eidineq_22 -1) / 4
gen scidimm_22    = (cidimm_22  -1) / 6
gen scidint_22    = (cidint_22  -1) / 6
gen scidein_22    = (cidein_22  -1) / 6
gen sesiper_22    = (esiper_22  -1) / 4
gen sesisoc_22    = (esisoc_22  -1) / 4
gen scontinte_22  = (continte_22-1) / 4
gen scontintp_22  = (contintp_22-1) / 4
gen scontbord_22  = (contbord_22-1) / 4
gen scontleft_22  = (contleft_22-1) / 10
gen scontdefe_22  = (contdefe_22-1) / 4
gen scontclim_22  = (contclim_22-1) / 6

* Label standardised variables
label variable sesiper_11 "Ass. of personal economic situation"
label variable sesisoc_11 "Ass. of general economic situation"
label variable sidger_11 "German Identification"
label variable sideur_11 "European Identification"
label variable sester_11 "Interpersonal European solidarity"
label variable sesfis_11 "Member-State European solidarity"
label variable scontinte_11 "Interest in EU elections"
label variable scontintp_11 "Interest in general politics"
label variable scontbord_11 "EU should do more to protect borders"
label variable scontleft_11 "Left-Right Orientation"
label variable scontdefe_11 "Germany should increase defence spending"
label variable scontclim_11 "Prioritize Climate Protection over Econ. Growth"


*Generate change variables
gen sester_chng   =   sester_22 -   sester_11
gen sesfis_chng   =   sesfis_22 -   sesfis_11
gen sidger_chng   =   sidger_22 -   sidger_11
gen sideur_chng   =   sideur_22 -   sideur_11
gen sesisoc_chng  =   sesisoc_22 -  sesisoc_11
gen sesiper_chng  =   sesiper_22 -  sesiper_11
gen seidineq_chng =   seidineq_22 - seidineq_11
gen seidstec_chng =   seidstec_22 - seidstec_11
gen seidsoec_chng =   seidsoec_22 - seidsoec_11
gen scidimm_chng  =   scidimm_22 -  scidimm_11
gen scidint_chng  =   scidint_22 -  scidint_11
gen scidein_chng  =   scidein_22 -  scidein_11
gen scontinte_chng = scontinte_22 - scontinte_11
gen scontintp_chng = scontintp_22 - scontintp_11
gen scontbord_chng = scontbord_22 - scontbord_11
gen scontleft_chng = scontleft_22 - scontleft_11
gen scontdefe_chng = scontdefe_22 - scontdefe_11
gen scontclim_chng = scontclim_22 - scontclim_11


* Generate index of economic political orientation
alpha seidsoec_11 seidstec_11 seidineq_11, gen(seid_11) 
alpha seidsoec_22 seidstec_22 seidineq_22, gen(seid_22)
label variable seid_11 "W11-Economic Orientation"
label variable seid_22 "W22-Economic Orientation"
gen seid_chng = seid_22 - seid_11

* Generate index of cultural political orientation
alpha scidimm_11 scidint_11 scidein_11, gen(scid_11)
alpha scidimm_22 scidint_22 scidein_22, gen(scid_22)
label variable scid_11 "W11-Cultural Orientation"
label variable scid_22 "W22-Cultural Orientation"
gen scid_chng = scid_22 - scid_11

* Generate direction variables
label define DIR 0 "Decrease" 1 "No Change" 2 "Increase"

gen sester_dir = 2 if sester_chng > 0 & !missing(sester_chng)
replace sester_dir = 1 if sester_chng == 0
replace sester_dir = 0 if sester_chng < 0

gen sesfis_dir = 2 if sesfis_chng > 0 & !missing(sesfis_chng)
replace sesfis_dir = 1 if sesfis_chng == 0
replace sesfis_dir = 0 if sesfis_chng < 0

gen sidger_dir = 2 if sidger_chng > 0 & !missing(sidger_chng)
replace sidger_dir = 1 if sidger_chng == 0
replace sidger_dir = 0 if sidger_chng < 0

gen sideur_dir = 2 if sideur_chng > 0 & !missing(sideur_chng)
replace sideur_dir = 1 if sideur_chng == 0
replace sideur_dir = 0 if sideur_chng < 0

gen sesisoc_dir = 2 if sesisoc_chng > 0 & !missing(sesisoc_chng)
replace sesisoc_dir = 1 if sesisoc_chng == 0
replace sesisoc_dir = 0 if sesisoc_chng < 0

gen sesiper_dir = 2 if sesiper_chng > 0 & !missing(sesiper_chng)
replace sesiper_dir = 1 if sesiper_chng == 0
replace sesiper_dir = 0 if sesiper_chng < 0

gen seidineq_dir = 2 if seidineq_chng > 0 & !missing(seidineq_chng)
replace seidineq_dir = 1 if seidineq_chng == 0
replace seidineq_dir = 0 if seidineq_chng < 0

gen seidstec_dir = 2 if seidstec_chng > 0 & !missing(seidstec_chng)
replace seidstec_dir = 1 if seidstec_chng == 0
replace seidstec_dir = 0 if seidstec_chng < 0

gen seidsoec_dir = 2 if seidsoec_chng > 0 & !missing(seidsoec_chng)
replace seidsoec_dir = 1 if seidsoec_chng == 0
replace seidsoec_dir = 0 if seidsoec_chng < 0

gen scidimm_dir = 2 if scidimm_chng > 0 & !missing(scidimm_chng)
replace scidimm_dir = 1 if scidimm_chng == 0
replace scidimm_dir = 0 if scidimm_chng < 0

gen scidint_dir = 2 if scidint_chng > 0 & !missing(scidint_chng)
replace scidint_dir = 1 if scidint_chng == 0
replace scidint_dir = 0 if scidint_chng < 0

gen scidein_dir = 2 if scidein_chng > 0 & !missing(scidein_chng)
replace scidein_dir = 1 if scidein_chng == 0
replace scidein_dir = 0 if scidein_chng < 0

gen seid_dir = 2 if seid_chng > 0 & !missing(seid_chng)
replace seid_dir = 1 if seid_chng == 0
replace seid_dir = 0 if seid_chng < 0

gen scid_dir = 2 if scid_chng > 0 & !missing(scid_chng)
replace scid_dir = 1 if scid_chng == 0
replace scid_dir = 0 if scid_chng < 0

gen scontinte_dir = 2 if scontinte_chng > 0 & !missing(scontinte_chng)
replace scontinte_dir = 1 if scontinte_chng == 0
replace scontinte_dir = 0 if scontinte_chng < 0

gen scontintp_dir = 2 if scontintp_chng > 0 & !missing(scontintp_chng)
replace scontintp_dir = 1 if scontintp_chng == 0
replace scontintp_dir = 0 if scontintp_chng < 0

gen scontbord_dir = 2 if scontbord_chng > 0 & !missing(scontbord_chng)
replace scontbord_dir = 1 if scontbord_chng == 0
replace scontbord_dir = 0 if scontbord_chng < 0

gen scontleft_dir = 2 if scontleft_chng > 0 & !missing(scontleft_chng)
replace scontleft_dir = 1 if scontleft_chng == 0
replace scontleft_dir = 0 if scontleft_chng < 0

gen scontdefe_dir = 2 if scontdefe_chng > 0 & !missing(scontdefe_chng)
replace scontdefe_dir = 1 if scontdefe_chng == 0
replace scontdefe_dir = 0 if scontdefe_chng < 0

gen scontclim_dir = 2 if scontclim_chng > 0 & !missing(scontclim_chng)
replace scontclim_dir = 1 if scontclim_chng == 0
replace scontclim_dir = 0 if scontclim_chng < 0

* Label direction variables
label values sester_dir sesfis_dir sidger_dir sideur_dir seid_dir scid_dir sesiper_dir sesisoc_dir scontinte_dir scontintp_dir scontbord_dir scontleft_dir scontdefe_dir scontclim_dir DIR

label variable sester_dir "Interpersonal European solidarity"
label variable sesfis_dir "Member-State European solidarity"
label variable sidger_dir "German Identity"
label variable sideur_dir "European Identity"
label variable seidsoec_dir "State should raise welfare benefits"
label variable seidstec_dir "State should be involved in economy"
label variable seidineq_dir "State should reduce income inequality"
label variable scidimm_dir "Immigration restrictions should be relaxed"
label variable scidint_dir "Foreigners should be allowed to live their culture"
label variable scidein_dir "EU integration should go further"
label variable sesiper_dir "Assessment of personal economic situation"
label variable sesisoc_dir "Assessment of general economic situation"

* Generate absolut change variables
gen   sester_chngabs   = abs(  sester_chng)
gen   sesfis_chngabs   = abs(  sesfis_chng)
gen   sidger_chngabs   = abs(  sidger_chng)
gen   sideur_chngabs   = abs(  sideur_chng)
gen  sesisoc_chngabs   = abs( sesisoc_chng)
gen  sesiper_chngabs   = abs( sesiper_chng)
gen seidineq_chngabs   = abs(seidineq_chng)
gen seidstec_chngabs   = abs(seidstec_chng)
gen seidsoec_chngabs   = abs(seidsoec_chng)
gen  scidimm_chngabs   = abs( scidimm_chng)
gen  scidint_chngabs   = abs( scidint_chng)
gen  scidein_chngabs   = abs( scidein_chng)
gen seid_chngabs		=abs(seid_chng)
gen scid_chngabs 		=abs(scid_chng)
gen scontinte_chngabs 	=abs(scontinte_chng)
gen scontintp_chngabs 	=abs(scontintp_chng)
gen scontbord_chngabs	=abs(scontbord_chng)
gen scontleft_chngabs	=abs(scontleft_chng)
gen scontdefe_chngabs	=abs(scontdefe_chng)
gen scontclim_chngabs	=abs(scontclim_chng)


* Generate and label dichotomous variable for stability / change
recode sester_dir (2= 0), gen(sester_stb)
recode sesfis_dir (2= 0), gen(sesfis_stb)
label define STB 0 "Change" 1 "Stability"
label values sester_stb sesfis_stb STB
tab1 sester_stb sesfis_stb


*Prepare gender
rename kpx_2280 gndr
tab gndr

*Prepare Education
rename kp9_2320 edu
replace edu = kpa1_2320 if missing(edu)
replace edu = kp1_2320 if missing(edu)
replace edu = kp21_2320 if missing(edu)
tab edu
recode edu 1= 1 2=1 3=2 4=3 5=3 9=1, gen(educ)
label define EDUC 1 "1 Low Edu" 2 "2 Medium Edu" 3 "3 High Edu"
label values educ EDUC
tab edu educ, m


*Prepare dependent variable indicating whether respondent participated in wave 22
recode kp22_dispcode (31 32 = 1) (else = 0), gen(resp22)

*Prepare birth and residency states in Germany
recode kp1_2601 (-95 = 0), gen(resstates)
recode kpx_3920 (-95 -93 = 0), gen(bthstates)

mvdecode kpx_2520 kp15_2520 kp16_2520, mv(-99 -97 -95 -93)
gen grmnct = kpx_2520
replace grmnct = kp15_2520 if missing(grmnct)
replace grmnct = kp16_2520 if missing(grmnct)
replace grmnct = 2 if kpx_3920 == 17
replace grmnct = 2 if kpx_2571a == 2
replace grmnct = 2 if kpx_2571b == 2
replace grmnct =1 if kpx_2571a == 1 & kpx_2571b == 1
tab grmnct, m

 
**# Calculate panel weights
*** Prepare data ***
* Replace missing values with median for income
egen kp1_2591median = median(kp1_2591)
gen incomecat = kp1_2591
replace incomecat = kp1_2591median if inlist(kp1_2591, -99, -95, -93)

* Replace missing values with median for education
gen educ2 = educ
egen educmedian = median(educ)
replace educ2 = educmedian if missing(educ)
tab educ2, m

* Replace missing values with median for marital status
gen marital = kp1_2301
replace marital = kpa1_2301 if inlist(marital, -99, -95, -93)
egen maritalmedian = median(marital)
replace marital = maritalmedian if inlist(marital, -99, -95)

* Replace missing values with median for intention to vote
recode kp11_170 (-99 = 1), gen(intvote)

* Generate Political Efficacy
mvdecode kp11_050a kp11_050e kp11_050h kp11_050k, mv(-99 = . \ -95 = . \ -93 = .)
alpha kp11_050a kp11_050e kp11_050h kp11_050k, gen(poleffic)

* Replace missing values with median for assessment of Political Efficacy
tab poleffic , m
egen polefficmean = mean(poleffic)
gen poleffic2 = poleffic
replace poleffic2 = polefficmean if missing(poleffic2)

* Replace missing values with median for political interest
tab contintp_11 , m
egen contintp_11median = median(contintp_11)
gen contintp2 = contintp_11
replace contintp2 = contintp_11median if missing(contintp2)

* Replace missing values with median for assessment of general economic situation
tab esisoc_11 , m
egen esisoc_11median = median(esisoc_11)
gen esisoc2 = esisoc_11
replace esisoc2 = esisoc_11median if missing(esisoc2)

* Replace missing values with median for assessment of personal economic situation
tab esiper_11 , m
egen esiper_11median = median(esiper_11)
gen esiper2 = esiper_11
replace esiper2 = esiper_11median if missing(esiper2)


*Logistic regression with dependent variable completing wave 22
logit resp22 i.gndr i.bcat i.educ2 i.resstates i.bthstates i.marital i.contintp2 i.intvote i.esisoc2 i.esiper2 i.incomecat c.poleffic2

*Predicting values
predict resp22prob

*Creating inverse probability weight
gen wei220 = 1/resp22prob

*Standardising to mean=1
egen wei22mean = mean(wei220)
gen wei22std = wei220/wei22mean

*Looking for outliers and trimming them by setting all weights larger than mean + three times the standard deviation to that value
gen wei22std2 = wei22std
egen wei22stdsd = sd(wei22std)
replace wei22std2 = 1 + 3* wei22stdsd if wei22std2 > 1 + 3* wei22stdsd

*Re-standardising to mean=1
egen wei22std2mean = mean(wei22std2)
gen wei22 = wei22std2/wei22std2mean

*Drop temporary variables
drop wei220 wei22mean wei22std wei22std2 wei22std2mean wei22stdsd

*Show histogram of weights
*hist wei22

* Merge context data
sort kp11_2601
merge m:1 kp11_2601 using dispinc1922bldwide
rename _merge mergdinc
merge m:1 kp11_2601 using mort1122bldlong
rename _merge mergemort
merge m:1 kp11_2601 using rfgs1122bldlong
rename _merge mergerfg
merge m:1 kp11_2601 using gdppc1922bldwide
rename _merge mergegdp

*Prepare regional household income change variable
drop svfgeink11 svfgeink22

gen svfgdiv = vfgeink22 / vfgeink11 - 1
egen maxdiv = max(svfgdiv)
egen mindiv = min(svfgdiv)
gen svfgeink_11 = 0
gen svfgeink_22 = ((svfgdiv-mindiv) / (maxdiv - mindiv))

tabstat svfgeink_11 svfgeink_22, stat(min q max mean sd)
gen svfgeink_chng = svfgeink_22 - svfgeink_11
gen svfgeink_chngabs = abs(svfgeink_chng)


*Prepare regional mortality variables
drop svstbn_11 svstbn_22

gen svstbndiv = vstbn_22 / vstbn_11 - 1
egen maxvstbndiv = max(svstbndiv)
egen minvstbndiv = min(svstbndiv)
gen svstbn_11 = 0
gen svstbn_22 = ((svstbndiv-minvstbndiv) / (maxvstbndiv - minvstbndiv))

tabstat svstbn_11 svstbn_22, stat(min q max mean sd)
gen svstbn_chng = svstbn_22 - svstbn_11
gen svstbn_chngabs = abs(svstbn_chng)


*Prepare refugee number variables
drop srfgs_11 srfgs_22

gen srfgsdiv = rfgs_22 / rfgs_11 - 1
egen maxrfgsdiv = max(srfgsdiv)
egen minrfgsdiv = min(srfgsdiv)
gen srfgs_11 = 0
gen srfgs_22 = ((srfgsdiv-minrfgsdiv) / (maxrfgsdiv - minrfgsdiv))

tabstat srfgs_11 srfgs_22, stat(min q max mean sd)
gen srfgs_chng = srfgs_22 - srfgs_11
gen srfgs_chngabs = abs(srfgs_chng)


* Prepare GDP per capita variables
gen sgdppcdiv = gdppc_22 / gdppc_11 - 1
egen maxgdppcdiv = max(sgdppcdiv)
egen mingdppcdiv = min(sgdppcdiv)
gen sgdppc_11 = 0
gen sgdppc_22 = ((sgdppcdiv-mingdppcdiv) / (maxgdppcdiv - mingdppcdiv))

tabstat sgdppc_11 sgdppc_22, stat(min q max mean sd)
gen sgdppc_chng = sgdppc_22 - sgdppc_11
gen sgdppc_chngabs = abs(sgdppc_chng)

* Prepare direction variables of context variables
gen svfgeink_dir = 2 if svfgeink_chng > 0 & !missing(svfgeink_chng)
replace svfgeink_dir = 1 if svfgeink_chng == 0
replace svfgeink_dir = 0 if svfgeink_chng < 0

gen svstbn_dir = 2 if svstbn_chng > 0 & !missing(svstbn_chng)
replace svstbn_dir = 1 if svstbn_chng == 0
replace svstbn_dir = 0 if svstbn_chng < 0

gen srfgs_dir = 2 if srfgs_chng > 0 & !missing(srfgs_chng)
replace srfgs_dir = 1 if srfgs_chng == 0
replace srfgs_dir = 0 if srfgs_chng < 0


label values svfgeink_dir svstbn_dir srfgs_dir  DIR

* Save prepared wide dataset
save "usefile-GLES-wide.dta", replace

*Turn dataset from wide to long
* Select only necessary variables
keep ester_11 ester_22 esfis_11 esfis_22 idger_11 ideur_11 idger_22 ideur_22 esisoc_11 esisoc_22 esiper_11 esiper_22 eidineq_11 eidineq_22 eidstec_11 eidstec_22 eidsoec_11 eidsoec_22 cidimm_11 cidimm_22 cidint_11 cidint_22 cidein_11 cidein_22 continte_11 continte_22 contintp_11 contintp_22 contbord_11 contbord_22 contleft_11 contleft_22 contdefe_11 contdefe_22 contclim_11 contclim_22 sester_11 sester_22 sesfis_11 sesfis_22 sidger_11 sideur_11 sidger_22 sideur_22 sesisoc_11 sesisoc_22 sesiper_11 sesiper_22 seidineq_11 seidineq_22 seidstec_11 seidstec_22 seidsoec_11 seidsoec_22 scidimm_11 scidimm_22 scidint_11 scidint_22 scidein_11 scidein_22 scontinte_11 scontinte_22 scontintp_11 scontintp_22 scontbord_11 scontbord_22 scontleft_11 scontleft_22 scontdefe_11 scontdefe_22 scontclim_11 scontclim_22 seid_11 seid_22 scid_11 scid_22 eid_11 eid_22 cid_11 cid_22 lfdn ostwest bcat hghintp gndr age edu educ wei14_mz wei22 vfgeink11 vfgeink22 svfgeink_11 svfgeink_22 svstbn_11 svstbn_22  srfgs_11 srfgs_22 sgdppc_11 sgdppc_22  sample access_panel

* Reshape from wide to long
reshape long ester_@ esfis_@ idger_@ ideur_@ esisoc_@ esiper_@ eidineq_@ eidstec_@ eidsoec_@ cidimm_@ cidint_@ cidein_@ continte_@ contintp_@ contbord_@ contleft_@ contdefe_@ contclim_@ sester_@ sesfis_@ sidger_@ sideur_@ sesisoc_@ sesiper_@ seidineq_@ seidstec_@ seidsoec_@ scidimm_@ scidint_@ scidein_@ scontinte_@ scontintp_@ scontbord_@ scontleft_@ scontdefe_@ scontclim_@ seid_@ scid_@ eid_@ cid_@ vfgeink@ svfgeink_@ svstbn_@ srfgs_@ sgdppc_@, i(lfdn) j(wave)

* Re-label variables
label variable sester_    "0-1 Interpersonal European solidarity"
label variable sesfis_    "0-1 Member-State European solidarity"
label variable sidger_    "0-1 German Identity"
label variable sideur_    "0-1 European Identity"
label variable seidsoec_  "0-1 State should raise welfare benefits"
label variable seidstec_  "0-1 State should be involved in economy"
label variable seidineq_  "0-1 State should reduce income inequality"
label variable scidimm_   "0-1 Immigration restrictions should be relaxed"
label variable scidint_   "0-1 Foreigners should be allowed to live their culture"
label variable scidein_   "0-1 EU integration should go further"
label variable sesiper_   "0-1 Assessment of personal economic situation"
label variable sesisoc_   "0-1 Assessment of general economic situation"
label variable scontinte_ "0-1 Interest in EU elections"
label variable scontintp_ "0-1 Interest in general politics"
label variable scontbord_ "0-1 EU should do more to protect borders"
label variable scontleft_ "0-1 Left/Right Self-Position"
label variable scontdefe_ "0-1 Germany should increase defence spending"
label variable scontclim_ "0-1 Prioritize Climate Protection over Econ. Growth"
label variable seid_ 	  "0-1 Economic Political Orientation" 
label variable scid_ 	  "0-1 Cultural Political Orientation" 

* Save prepared long dataset        
save "usefile-GLES-long.dta", replace
