# Supplementary material for: What drives European solidarity? Evidence on identity-based, value-based, and utilitarian explanations
Source: Eur Union Polit. 2026 Mar 12;27(2):325–48. doi: 10.1177/14651165261423107 (PMC13218604; doi:10.1177/14651165261423107)
Supplement: sj-zip-3-eup-10.1177_14651165261423107 - Supplemental material for What drives European solidarity? Evidence on identity-based, value-based, and utilitarian explanations [file sj-zip-3-eup-10.1177_14651165261423107.zip › prepare_PSDE_data.do]

/*
Replication files to "What Drives European Solidarity? Evidence on Identity-Based, Value-Based, and Utilitarian Explanations"
published in European Union Politics

Author: Jakob Eicheler
Contact: jakob.eicheler@uni-due.de
Get in touch for any questions or problems in executing the replication package.
*/

version 19.5

* Load data
cd "C:\Users\kemper\sciebo\Promotion\EUIDSOLI\revision_eup\replication_eup\PSDE"
set scheme lean2
use PSDE_panel_dataset_V3_long, clear

* Generate number of waves observed indicators
egen count_var = count(idno), by(idno)
gen bothwaves = (count_var != 1)


*European Social Citizenship
clonevar escs = f_imieu
gen sescs     = (f_imieu   -1) / 3

gen sf_imioeu = (f_imioeu - 1) / 3

*Welfare Solidarity
gen wels = 6 - f_sosbe
label define WELS 1 "Do not agree at all" 5 "Fully Agree" 
label values wels WELS
gen swels   = (wels   -1) / 4

*German and European Identification
mvdecode f_coneg f_conee, mv(5)
gen attger = 5 - f_coneg
gen atteur = 5 - f_conee
gen sattger  = (attger   -1) / 3
gen satteur  = (atteur   -1) / 3
tab1 sattger satteur

*Economic Political Orientation
gen singap     = (f_ingap   -1) / 3
gen staxat     = (f_taxat   -1) / 10

*Immigration Attitudes
gen imipo = 12 - f_imipo
gen simipo   = (imipo   -1) / 10
label define IMIPO 1 "1 Restrict Immigration" 11 "11 Allow more Immigration"
label values imipo IMIPO
tab imipo

*Personal Income
gen inc = f_incom if f_incom < 10000
gen inctsd = inc/1000
gen sinc    	 = inc / 9000

* Control Variables
*Left-Right orientation
gen sleftr     = (f_leftr   -1) / 10

*Social Trust
gen strstw     = (f_trstw   -1) / 3
gen sfairn     = (f_fairn   -1) / 3
gen shelpf     = (f_helpf   -1) / 3

* Political Trust
gen sbutrs     = (f_butrs   -1) / 10
gen spotrs     = (f_potrs   -1) / 10
gen spatrs     = (f_patrs   -1) / 10

*Place of residence
tab f_state
gen ostwest = 1
replace ostwest = 0 if inlist(f_state, 11, 12, 13, 14, 15, 16)
tab f_state ostwest

*Female
recode f_gende 1=0 2=1 3=0, gen(female)
label variable female "Female Gender"
label define FML 0 "Male & Diverse" 1 "Female"
label values female FML
bysort idno: replace female = female[1]


*Age
tab f_age, m
egen bcat = cut(f_age), at(18,36,56,90)
label variable bcat "Age categorized"
label define BCAT 18 "18-35 y" 36 "36-55 y" 56 "56+ y"
label values bcat BCAT
bysort idno: replace bcat = bcat[1]

* Education level
bysort idno: replace f_edulv = f_edulv[1]


sort idno wave
gen ostwest_firstwave = .
bysort idno (wave): replace ostwest_firstwave = ostwest if wave == 1
bysort idno (wave): replace ostwest_firstwave = ostwest_firstwave[_n-1] if missing(ostwest_firstwave)
drop ostwest
rename ostwest_firstwave ostwest


label variable sescs "European social citizenship support"
label variable swels "Interpersonal European solidarity "
label variable sattger "German Identity"
label variable satteur "European Identity"
label variable sleftr "Left-Right Position"
label variable simipo "Relax immigration restrictions"
label variable sinc "Income"
label variable strstw  "Most people can be trusted"
label variable sfairn  "Most people are fair"
label variable shelpf  "Most people are helpful"
label variable singap  "State should reduce income inequality"
label variable staxat  "State should raise welfare benefits"
label variable sbutrs  "Trust Bundestag"
label variable spotrs  "Trust Politicians"
label variable spatrs "Trust Parties"
label variable wave "Wave"

* Generate economic ideology index
alpha staxat singap, gen(eid)
label variable eid "Economic Pol Orientation"


alpha sbutrs spotrs spatrs, gen(poltrst)
label variable poltrst "Political Trust"
alpha strstw sfairn shelpf, gen(gentrst)
label variable gentrst "General Trust"

xtset idno wave

* Merge weights
merge m:1 idno using PSDE-weights 
drop _merge

* Save prepared dataset        
save "usefile-PSDE.dta", replace
