# Supplementary material for: What drives European solidarity? Evidence on identity-based, value-based, and utilitarian explanations
Source: Eur Union Polit. 2026 Mar 12;27(2):325–48. doi: 10.1177/14651165261423107 (PMC13218604; doi:10.1177/14651165261423107)
Supplement: sj-zip-3-eup-10.1177_14651165261423107 - Supplemental material for What drives European solidarity? Evidence on identity-based, value-based, and utilitarian explanations [file sj-zip-3-eup-10.1177_14651165261423107.zip › ZA6838_missing_en.do]

*********************************************************
*														*
*	Definition of GLES missing values in Stata			*
*														*
*********************************************************
/*
	Since 2013 all GLES studies use a consistent missing value schema which can be 
	downloaded from our homepage (https://gles-en.eu/download-data/).

	This do-file recodes GLES missing values (-99 to -71) into Stata
	format (.a, .b, …) for numeric variables and defines string variables as 
	system missings in the case of missing values.
	
	If you have any questions or problems do not hestitate to contact us (gles@gesis.org).
   
	GESIS, January 2022
*/

*********************************************************
	
	set more off 
 
*** Set working directory
	*cd "xxx"

*** Load dataset
	*use "ZAXXX_vX-X-X.dta"

*********************************************************

*** Recode GLES missing values into Stata missing values (.a - .q)

	foreach var of varlist _all {
		capture confirm numeric var `var'
		if !_rc {
		    * Execute code for numeric variables.
			mvdecode `var', mv(-71=.q \-72=.p \-73=.r \-81=.o ///
							\-82=.n \-83=.m \-84=.l \-85=.k ///
							\-86=.j \-91=.i \-92=.h \-93=.g ///
							\-94=.f \-95=.e \-96=.d \-97=.c ///
							\-98=.b \-99=.a)
			local lab: value label `var'
			if "`lab'"!="" {
				label define `lab' ///
				.a "no answer" ///
				.b "don't know" ///
				.c "not applicable" ///
				.d "split" ///
				.e "unit nonresponse" ///
				.f "not in sampling frame" ///
				.g "break-off" ///
				.h "error in data" ///
				.i "mode" ///
				.j "not eligible to vote" ///
				.k "no turn out" ///
				.l "no first/second vote" ///
				.m "invalid vote" ///
				.n "no vote for other party" ///
				.o "undecided" ///
				.p "not ratable" ///
				.q "subject unknown" ///
				.r "multiple answers", modify
				}
			}
		else {
   		    /* Execute code for string variables. The following two lines can be 
			be deleted if necessary (e.g. keeping and/or otherwise recoding the 
			detailed missing values). */
		    display as result "The variable " as error "`var'" as result " is a string variable." _n "All missing values are defined as system missing." _n "If users want to work with the detailed missing values, you should adjust the syntax accordingly." _n _n
			qui replace `var' = "" if regexm(`var',"-71|-72|-73|-81|-82|-83|-84|-85|-86|-91|-92|-93|-94|-95|-96|-97|-98|-99")
		}
	}
