# Supplementary material for: What drives European solidarity? Evidence on identity-based, value-based, and utilitarian explanations
Source: Eur Union Polit. 2026 Mar 12;27(2):325–48. doi: 10.1177/14651165261423107 (PMC13218604; doi:10.1177/14651165261423107)
Supplement: sj-zip-3-eup-10.1177_14651165261423107 - Supplemental material for What drives European solidarity? Evidence on identity-based, value-based, and utilitarian explanations [file sj-zip-3-eup-10.1177_14651165261423107.zip › ZA6838_Wave_Match_v6-0-0.do]

*****************************************************************************
*																			*
* Matching of GLES Panel Waves and Samples  								*
*																			*
* GESIS - Leibniz Institute for the Social Sciences							*		
* May 2023																	*
*																			*
* Authors: A. Stroppe / N. Jungmann					  						*
*****************************************************************************

/* 
   This Do-File merges and appends the corresponding data sets of the GLES Panel 
   and prepares the resulting dataset for analysis.
   
   This Do-file is designed to create individualized data sets. In order to do 
   so, users need to specify which waves and samples of the GLES 
   Panel they would like to match. All data sets which you wish to match must be
   located in the same directory. Please define this path where noted.

   For detailed information on the waves and samples, please refer to the study 
   description, the wave reports, and the questionnaires.
   
   If you have any questions about this Do-File and its execution, or questions
   concerning the data collection and preperation of the GLES Panel,  
   please contact us via gles@gesis.org.
*/


***************************************************************************
*  Stata Settings  
***************************************************************************
version 13.0

clear all
set more off

***************************************************************************		
*  User Macros: PLEASE ADD YOUR OWN SPECIFICATIONS					
***************************************************************************

/* 
	Please specify all necessary information here. 
	Note that you must specify the working directory where all datasets you 
	want to match should be located and where the complete dataset will be saved 
	after the execution of this Do-file.
	
	You also need to specify the samples and waves you want to match. Since not 
	all waves are available for all samples (e.g., wave 1 to 9 are only available 
	for sample A1, A2 and A3), users are advised to consult the study description when choosing
	the option "all" in combination with different samples.
	
	Please note that Sample B datasets are only available for off-site access
	after signing a Data Use Agreement with GESIS. Please contact us via gles@gesis.org.
	
	Following combinations  will lead to the following results:
							
	Sample A + All Waves: 	Waves 1-14, Sample A1, A2 & A3 + 
							Profile Wave 2020, Sample A4 +
							Waves 15-21, Sample A1, A2, A3 & A4
							
	Sample A4 + All Waves 	Profile Wave 2020 (a2) + Waves 15-21, Sample A4
							(2021 Election Campaign Panel)					
							
	Sample B + All Waves: 	Recruitment Wave, Sample B + Waves 10-14 + 20, Sample B
	
	Sample AB + All Waves: 	Waves 1-15, Sample A1, A2 & A3 + 
							Profile Wave 2020, Sample A4 +
							Waves 16-21, Sample A1, A2, A3 & A4
							Recruitment Wave, Sample B +
							Waves 10-14 + 20, Sample B
							
	
	Sample AB + Wave 10: 	Wave 10 of Sample A + Wave 10 of Sample B
	Sample AB + Wave 11: 	Wave 11 of Sample A + Wave 11 of Sample B
	Sample AB + Wave 12: 	Wave 12 of Sample A + Wave 12 of Sample B
	Sample AB + Wave 13: 	Wave 13 of Sample A + Wave 13 of Sample B
	Sample AB + Wave 14: 	Wave 14 of Sample A + Wave 14 of Sample B
	Sample AB + Wave 20: 	Wave 20 of Sample A + Wave 20 of Sample B
	(...)

	Please note	that you need to run the complete Do-file, including the 
	specified locals, to receive the data set. Hence, you will not be able to 
	run one part of the Do-file after the other. Be aware that this might take
	a while!
*/


/* Specify path where all data sets, which you wish to match, are saved. 
The merged data sets will also be saved in this directory.  */
local user_path /* ADD PATH HERE, e.g.`"C:/XXXX/XXX"'  				 */

/* Specify sample(s) you want to include. */
local sample_select `"XX"' /* Select from: "A" , "A4", "B",  or "AB" */

/* Specify waves you want to include */
local wave_select `"XX"' /* Select from: "all", "10", "11", ...  */

***************************************************************************
*  THE FOLLOWING SYNTAX DOES NOT NEED ANY ADJUSTMENT TO RUN SMOOTHLY *
***************************************************************************

***************************************************************************
*  Predefined Macros 
***************************************************************************
/* Defines macros to identify the correct data sets  */
/* Define ZA number */
local zanummer `"6838"'

/* Define version of data set */
local release `"6-0-0"'

/* Define field time:
Field times differ between the samples and added waves  */
local field_start_sA `"2016-10-06"'
local field_start_sA4 `"2020-09-21"'
local field_start_sB `"2017-07-31"'
																						 
/* Define newest wave */
local wave `"21"'

/* Define Sample B waves */
local wsb `"10, 11, 12, 13, 14, 20"'

***************************************************************************
*  Check User Macros
***************************************************************************
/* Checks if the locals were defined correctly by user. If not, the process is
aborted and an error message displayed. */

/* Check sample */
	if `"`sample_select'"' == `"A"' {
	}
	else if `"`sample_select'"' == `"B"' {
	}
	else if `"`sample_select'"' == `"AB"' {
	}
	else if `"`sample_select'"' == `"A4"' {
	}
	else {
		dis as error `"The selection of sample(s) is not valid. Please specify the local sample_select correctly!"'
		exit 198
	}


/* Check wave */
	if `"`wave_select'"' == `"all"' {
	}
	else if inrange(`wave_select',10,`wave') {
	}	
	else {
		dis as error `"The selection of wave(s) is not valid. Please specify the local wave_select correctly!"'
		exit 198
	}


/* Check sample and wave combination*/
	if `"`sample_select'"' == `"A"' & `"`wave_select'"' == `"all"' {
		
		dis as error`"Please note: For Sample A the selection `"all"' waves includes waves 1 to `wave' and Profile Wave 2020 (a2)."'
	
	}
	
	else if `"`sample_select'"' == `"B"' & `"`wave_select'"' == `"all"' {

			dis as error `"Please note: For Sample B the selection "all" waves includes the recruitment wave and waves `wsb'."'

	}
	
	else if `"`sample_select'"' == `"AB"' & `"`wave_select'"' == `"all"' {

			dis as error `"Please note: For Sample AB the selection "all" waves includes waves 1 to `wave' + Profile Wave 2020 of Sample A, the recruitment wave (rc) and waves `wsb' of Sample B."'
		
	}
	
	else if `"`sample_select'"' == `"A4"' & `"`wave_select'"' == `"all"' {
		
			dis as error `"Please note: For Sample A4 the selection `"all"' waves includes the Profile Wave 2020 (a2) and waves 15-`wave'."'
		
	}
	else if `"`sample_select'"' == `"B"' & ! inlist(`"`wave_select'"',`"10"',`"11"',`"12"',`"13"',`"14"',`"20"') {
		
		dis as error `"Since Sample B was not interviewed in Wave `wave_select', the file `"ZA`zanummer'_w`wave_select'_s`sample_select'_v`release'.dta"' does not exist."'
		exit 198
		
	}
	else if `"`sample_select'"' == `"AB"' & ! inlist(`"`wave_select'"',`"10"',`"11"',`"12"',`"13"',`"14"',`"20"') {
		
		dis as error `"Since Sample B was not interviewed in Wave `wave_select', the file `"ZA`zanummer'_w`wave_select'_sB_v`release'.dta"' does not exist. The file `"ZA`zanummer'_w`wave_select'_sA_v`release'.dta"' already contains the prepared dataset of wave `wave_select', Sample A."'
		exit 198
		
	}
	else if inlist(`"`wave_select'"',`"10"',`"11"',`"12"',`"13"',`"14"',`"20"') & `"`sample_select'"' == `"B"' {
		
		dis as error `"The file `"ZA`zanummer'_w`wave_select'_s`sample_select'_v`release'.dta"' already contains the prepared dataset of Wave `wave_select', Sample `sample_select'."'
		exit 198
		
	}
	else {
		
		capture confirm number `wave_select'
		
		if !_rc {
	
			if `"`sample_select'"' == `"A"' & inrange(`wave_select',10,`wave') {
				
				dis as error `"The file `"ZA`zanummer'_w`wave_select'_s`sample_select'_v`release'.dta"' already contains the prepared dataset of wave `wave_select' and sample `sample_select'."'
				exit 198
				
			}
			else if `"`sample_select'"' == `"A4"' & `wave_select' < 15 {
				
				dis as error `"Since Sample A4 was not interviewed prior to wave 15, the file `"ZA`zanummer'_w`wave_select'_s`sample_select'_v`release'.dta"' does not exist. Please choose from waves a2 and 16-21."'
				exit 198
				
			}
			else{
				
			}
			
		}
		else {
			
		}
	
	}


***************************************************************************
*  Match Waves and Samples
***************************************************************************

/* Set path to specified user path */
cd `user_path'

/* Matching Sample A */

if  `"`wave_select'"' == `"all"' & (`"`sample_select'"' == `"A"' | `"`sample_select'"' == `"AB"' ) {

	/* Check if waves 1-9, sample A data sets are in working directory */
		capture confirm file ZA`zanummer'_w1to9_sA_v`release'.dta
		if _rc == 601 {
			dis as error `"ZA`zanummer'_w1to9_sA_v`release'.dta is not in the working directory! Please change the directory."'
			exit 198
		}
	
	/* Load dataset wave 1 to 9 */
		use `"ZA`zanummer'_w1to9_sA_v`release'.dta"', clear

	* Check if Waves 10 - 14, sample A data sets are in working directory
		foreach num of numlist 10/14 {
			
				capture confirm file ZA`zanummer'_w`num'_sA_v`release'.dta
				
				if _rc == 0 {
					
				}
				else {
					
					dis as error `"ZA`zanummer'_w`num'_sA_v`release'.dta is not in the working directory! Please change the directory."'
					exit 198
				
				}
		
	/* merge wave 10 to current wave 
	The "update replace" option is used to update the participation and weighting variables.  */
		merge 1:1 lfdn using `"ZA`zanummer'_w`num'_sA_v`release'.dta"', update replace generate(_mergeW`num'sA)
		
	/* Recode and label participation variables:
	Variables on participation behavior in all GLES Panel waves do not follow the usual missing scheme
	but are updated in each wave corresponding to the participation behavior of respondents.
	For example, the numeric code corresponding to the participation behavior (p_participation) needs to be updated
	for those respondents who did not participate in the added wave. Additionally, the disposition code is change to "12 Invited"
	and the variable participation in this wave is recoded to "0" for this group. Lastly, the variable label of
	the number of complete interviews is updated (the information is already updated via the merge).*/
	
	/* Participation behavior concerning all waves */
		replace p_participation  = p_participation  + `"-0"' if kp`num'_participation == .

	/* Disposition code */
		replace kp`num'_dispcode = 12 if kp`num'_participation == .
		foreach var of varlist kp*_dispcode {
			replace `var' = 12 if `var' == .
			lab define `var' 12 "Eingeladen (12)", modify
			}

	/* Participation in added wave */
		replace kp`num'_participation = 0 if kp`num'_participation == .
		foreach var of varlist kp*_participation {
			replace `var' = 0 if `var' == .
			}

	/* Label variable "Number of Complete Participations" */
		label variable n_participation `"Anzahl vollstaendige Teilnahmen Welle 1 bis `num'"'
		
		foreach x of numlist 2/`num' { 
		local lab_teilnahme_`x' `"`x' "`x' Teilnahmen" "' 
		local lab_teilnahme  `lab_teilnahme' `lab_teilnahme_`x''
		}

		lab def N_TEILNAHMEN 0 "keine vollstaendige Teilnahme" 1 "1 Teilnahme"  `lab_teilnahme' , modify
		lab val n_participation N_TEILNAHMEN

	/* Recode metadata:
	The field time variables are adjusted and the variables replaced with the values of the 
	complete field time of the GLES Panel (including all waves and all sample). More detailed information 
	on the field time of each wave and sample are included in the individual datasets 
	and in the supplementary study description. */
		replace field_start = `"`field_start_sA'"'
		replace field_end = `"2018-11-21"' if `num' == 10 & kp`num'_participation != 0
		replace field_end = `"2019-06-12"' if `num' == 11 & kp`num'_participation != 0
		replace field_end = `"2019-11-20"' if `num' == 12 & kp`num'_participation != 0
		replace field_end = `"2020-05-05"' if `num' == 13 & kp`num'_participation != 0
		replace field_end = `"2020-11-17"' if `num' == 14 & kp`num'_participation != 0
		
	/* Label Weighting Variables:
	Variables have been updated with the values of the newest wave but keep the previous
	variable labels, which need to be adjusted.	*/
		label variable wei5_mz `"Sozial-/regionalstrukt. Gewicht(MZ2016) Teilnahme an Welle 5 bis `num'"'
		label variable wei5_on `"Sozial-/regional.Gewicht(Onliner)Teilnahme an Welle 5 bis `num'"'
		
	/* Missing coding:
	Since not all respondents partcipated in all waves and samples, missings are recoded accordingly based
	on the GLES missing scheme. */

	/* Save all variable names, except for the weighting variables, in a local for recoding.  */
		unab all_vars : _all
		unab no_recode : wei* 
		local recode_vars : list all_vars-no_recode

	/* Recode all variables to -95 "nicht teilgenommen" ("not participated") for respondents, who
	a) did not participate in wave 10
	b) did participate in the GLES Panel Sample A for the first time in wave 10 (f.e., panelists who
	participated in the Short-term Campaign Panel 2013 have been invited to each Panel wave since) */

		foreach var of varlist `recode_vars' {
			capture confirm numeric variable `var'
			if !_rc {
				qui recode `var' (. = -95)
				qui capture lab def `:value label `var'' -95 `"nicht teilgenommen"', modify
				if _rc {
					qui lab def `var' -95 `"nicht teilgenommen"', modify
					qui lab val `var' `var'
				}
			}
			else {
				qui replace `var' = `"-95 nicht teilgenommen"' if `var'== `""'
			}
		}

	/* Reorder:
	The paradata provided by Respondi were updated for the most recent wave and
	are ordered at the end of the dataset.
	*/
		order  p_enter_date - p_numstr3_2, before(_mergeW`num'*)
		
	}

	
* Appending Profile Wave 2020 (a2)

	capture confirm file ZA`zanummer'_wa2_sA_v`release'.dta
		if _rc == 0 {
			}
		else {
			dis as error `"ZA`zanummer'_wa2_sA_v`release'.dta is not in the working directory! Please change the directory."'
			exit 198
		}	

	/* Append data set */

		append using `"ZA`zanummer'_wa2_sA_v`release'.dta"', gen(_appendWa2)

	/* Recode sociodemographics:
	Sociodemographics are not included in all waves, but if questions are included, it might be necessary
	to update these variables ("kpX_") if the information was missing before. */

		local nums	2280 2290 2291 2350 2390 3710 3720 3730 3740 3750 3760 3920 3930 2551 3940 3950 3960
		
		foreach num of local nums	{
		/* [PLEASE DON'T USE THIS PART OF THE LOOP, AS IT HAS NOT BEEN TESTED YET.]
			capture confirm variable kpa2_`num'
			if !_rc	{
					replace kpx_`num' = kpa2_`num' if sample == 6
			}
			else	{
				
			}
		*/
			capture confirm variable kpx_`num'flag
			if !_rc {
		// 		replace kpx_`num'flag == 5 if sample == 6 [PLEASE DON'T USE THIS PART OF THE LOOP, AS IT HAS NOT BEEN TESTED YET.]
				lab define `:value label kpx_`num'flag' 5 "Auskunft in Profilwelle 2020 gemacht", modify
			}
			else {
				
			}
		}

		order wei12_mz wei12_on, after(wei5_on)
		
* Merge waves 16 - current from wave 16 onwards: foreach num of numlist 15/`wave' {
	
	* check is datasets are in working directory
	
		foreach num of numlist 15/`wave' {
		
		capture confirm file ZA`zanummer'_w`num'_sA_v`release'.dta
		
		if _rc == 0 {
		
		}
		else {
		
		dis as error `"ZA`zanummer'_w`num'_sA_v`release'.dta is not in the working directory! Please change the directory."'
			exit 198
		
		}

	/* merge wave 15 to current wave 
	The "update replace" option is used to update the participation and weighting variables.  */
		merge 1:1 lfdn using `"ZA`zanummer'_w`num'_sA_v`release'.dta"', update replace generate(_mergeW`num'sA)
		
	/* Recode and label participation variables:
	Variables on participation behavior in all GLES Panel waves do not follow the usual missing scheme
	but are updated in each wave corresponding to the participation behavior of respondents.
	For example, the numeric code corresponding to the participation behavior (p_participation) needs to be updated
	for those respondents who did not participate in the added wave. Additionally, the disposition code is change to "12 Invited"
	and the variable participation in this wave is recoded to "0" for this group. Lastly, the variable label of
	the number of complete interviews is updated (the information is already updated via the merge).*/
	
	/* Participation behavior concerning all waves */
		replace p_participation  = p_participation  + `"-0"' if kp`num'_participation == .

	/* Disposition code */
		replace kp`num'_dispcode = 12 if kp`num'_participation == .
		foreach var of varlist kp*_dispcode {
			replace `var' = 12 if `var' == .
			lab define `:value label `var'' 12 "Eingeladen (12)", modify
			}

	/* Participation in added wave */
		replace kp`num'_participation = 0 if kp`num'_participation == .
		foreach var of varlist kp*_participation {
			replace `var' = 0 if `var' == .
			}

	/* Label variable "Number of Complete Participations" */
		label variable n_participation `"Anzahl vollstaendige Teilnahmen Welle 1 bis `num'"'
	
		foreach x of numlist `num' { 
		local lab_teilnahme_`x' `"`x' "`x' Teilnahmen" "' 
		local lab_teilnahme  `lab_teilnahme' `lab_teilnahme_`x''
		}
				/* AB WELLE 16 
			if `num' == 15 {
					foreach x of numlist `num' { 
					local lab_teilnahme_`x' `"`x' "`x' Teilnahmen" "' 
					local lab_teilnahme  `lab_teilnahme' `lab_teilnahme_`x''
					}
				}
				else {
					foreach x of numlist 15/`num' { 
					local lab_teilnahme_`x' `"`x' "`x' Teilnahmen" "' 
					local lab_teilnahme  `lab_teilnahme' `lab_teilnahme_`x''
					}					
				}
			*/

		lab def N_TEILNAHMEN 0 "keine vollstaendige Teilnahme" 1 "1 Teilnahme"  `lab_teilnahme' , modify
		lab val n_participation N_TEILNAHMEN


	/* Recode metadata:
	The field time variables are adjusted and the variables replaced with the values of the 
	complete field time of the GLES Panel (including all waves and all sample). More detailed information 
	on the field time of each wave and sample are included in the individual datasets 
	and in the supplementary study description. */
		replace field_start = `"`field_start_sA'"' if inrange(sample,2,4)
		replace field_start = `"`field_start_sA4'"' if sample == 6
		replace field_end = `"2021-03-12"' if `num' == 15 & kp`num'_participation != 0
		replace field_end = `"2021-05-19"' if `num' == 16 & kp`num'_participation != 0
		replace field_end = `"2021-07-20"' if `num' == 17 & kp`num'_participation != 0
		replace field_end = `"2021-08-24"' if `num' == 18 & kp`num'_participation != 0
		replace field_end = `"2021-09-25"' if `num' == 19 & kp`num'_participation != 0
		replace field_end = `"2021-10-12"' if `num' == 20 & kp`num'_participation != 0
		replace field_end = `"2021-12-21"' if `num' == 21 & kp`num'_participation != 0
		
		
	/* Label Weighting Variables:
	Variables have been updated with the values of the newest wave but keep the previous
	variable labels, which need to be adjusted.	*/
		label variable wei5_mz `"Sozial-/regionalstrukt. Gewicht(MZ2016) Teilnahme an Welle 5 bis `num'"'
		label variable wei5_on `"Sozial-/regional.Gewicht(Onliner)Teilnahme an Welle 5 bis `num'"'
		
	/* Missing coding:
	Since not all respondents partcipated in all waves and samples, missings are recoded accordingly based
	on the GLES missing scheme. */

	/* Save all variable names, except for the weighting variables, in a local for recoding.  */
		unab all_vars : _all
		unab no_recode : wei* 
		local recode_vars : list all_vars-no_recode

	/* Recode all variables to -95 "nicht teilgenommen" ("not participated") for respondents, who
	a) did not participate in wave 10
	b) did participate in the GLES Panel Sample A for the first time in wave 10 (f.e., panelists who
	participated in the Short-term Campaign Panel 2013 have been invited to each Panel wave since) */

		foreach var of varlist `recode_vars' {
			capture confirm numeric variable `var'
			if !_rc {
				qui recode `var' (. = -95)
				qui capture lab def `:value label `var'' -95 `"nicht teilgenommen"', modify
				if _rc {
					qui lab def `var' -95 `"nicht teilgenommen"', modify
					qui lab val `var' `var'
				}
			}
			else {
				qui replace `var' = `"-95 nicht teilgenommen"' if `var'== `""'
			}
		}

	/* Reorder:
	The paradata provided by Respondi were updated for the most recent wave and
	are ordered at the end of the dataset.
	*/
		order  p_enter_date - p_numstr3_2, before(_mergeW`num'*)
		
	* re-order weights
		if `num' == 15 {
		    
			order wei13*, after(wei12_on)
			order wei14*, after(wei13_on)	
			
		}
		else if `num' == 16 {
		    
			order wei`num'*, after(wei14_on)
			
		}
		else if inrange(`num',17,`wave') {
			
			local num2 = `num'-1
			order wei`num'*, after(wei`num2'_on)
			
		}
		else {
		    
		}
		
	}
		
	/*}*/


	/* Save dataset if only sample A*/
	if `"`sample_select'"' == `"A"' {
		save `"ZA`zanummer'_`wave_select'waves_s`sample_select'_v`release'.dta"', replace 
	}
	
	
	
	
******************************************************************************************	


/* Append sample A with sample B */
	else if `"`sample_select'"' == `"AB"' {
		
	/* Check if sample B recruitment wave and wave 10 to current wave is in directory */
	
		* waves 10 - current
		foreach num of numlist 10/`wave' {

			if ! inlist(`num',`wsb') {
				
				dis as error `"Please note: Since Sample B was not interviewed in Wave `num', the file `"ZA`zanummer'_w`num'_sB_v`release'.dta"' does not exist and will not be appended."'
			
			}
			else if inlist(`num',`wsb') {
				
				capture confirm file ZA`zanummer'_w`num'_sB_v`release'.dta
				
				if _rc == 0 {
				
				}
				else {
				
					dis as error `"ZA`zanummer'_w`num'_sB_v`release'.dta is not in the working directory! Please change the directory."'
					exit 198

				}
			}
		}
		
	* recruitment wave
		capture confirm file ZA`zanummer'_wrc_sB_v`release'.dta
		
		if _rc == 0 {
		
		}
		else {
		
			dis as error `"ZA`zanummer'_wrc_sB_v`release'.dta is not in the working directory! Please change the directory."'
			exit 198
		
		}
	
	/* Append data set with wave 10 sample B */
		append using `"ZA`zanummer'_w10_sB_v`release'.dta"', gen(_appendW10)
	
	/* Recode metadata:
	The field time variables are adjusted and the variables replaced with the values of the 
	complete field time of the GLES Panel (including all waves and all sample). More detailed information 
	for each wave and sample are included in the individual datasets and in the supplementary
	study description. */
		replace field_start = `"`field_start_SB'"' if sample == 5
		replace field_end = `"2019-01-31"' if sample == 5
		replace access_panel = -94 if sample == 5
	
	/* Recode sociodemographics:
	Sociodemographics are not included in all waves, but if questions are included, it might be necessary
	to update these variables ("kpX_") if the information was missing before. */
		replace kpx_2280 = kp10_2280 if sample == 5 & kp10_participation != 0
		replace kpx_2280flag = 4  if sample == 5 & kp10_participation != 0
		qui capture label define `:value label kpx_2280flag' 4 `"Angabe in Welle 10 gemacht"', modify
	
		
	/* Reorder:
	Some variables are only included in sample B and need to be reordered.
	*/
		order kp10_500 kp10_510 kp10_520  kp10_codingbegin kp10_codingend kp10_inbox kp10_info, after(kp10_modus)
		order wei6_ow wei7_mz wei8_mz, after(wei5_on) 
		order kp10_2280, before(kp10_2601)
		order kp10_lastpage_sB, after(kp10_lastpage)
		
	/* Merge data set with additional wave(s) of sample B */
		local wsb = subinstr(`"`wsb'"',"10,","",.)
		local wsb_num = subinstr(`"`wsb'"',","," ",.) // local anpassen, um ihn in loop nutzen zu können

		foreach num of numlist `wsb_num' {
			
			merge 1:1 lfdn using `"ZA`zanummer'_w`num'_sB_v`release'.dta"', update replace generate(_mergeW`num'sB)
						
			/* Recode sociodemographics:
			Sociodemographics are not included in all waves, but if questions are included, it might be necessary
			to update these variables ("kpX_") if the information was missing before. */
				local flag = `num' - 6
				replace kpx_2280flag = `flag'  if sample == 5 & kp`num'_participation != 0 & kpx_2280flag == .
				qui capture label define `:value label kpx_2280flag' `flag' `"Angabe in Welle `num' gemacht"', modify
				
			/* Recode and label participation variables:
			Variables on participation behavior in all GLES Panel waves do not follow the usual missing scheme
			but are updated in each wave corresponding to the participation behavior of respondents.
			For example, the numeric code corresponding to the participation behavior (p_participation) needs to be updated
			for those respondents who did not participate in the added wave. Additionally, the disposition code is change to "12 Invited"
			and the variable participation in this wave is recoded to "0" for this group. Lastly, the variable label of
			the number of complete interviews is updated (the information is already updated via the merge).*/
			
			/* Participation behavior concerning all waves */
				replace p_participation = p_participation  + `"-0"' if kp`num'_participation == . & sample == 5

			/* Disposition code */
				replace kp`num'_dispcode = 12 if kp`num'_participation == . & kp`num'_group == 1
				*local pre_wave = `wave'-1
				*foreach x of numlist 10 / `pre_wave' {
					replace kp`num'_dispcode = 12 if kp`num'_dispcode == . & sample == 5
					lab define `:value label kp`num'_dispcode' 12 "Eingeladen (12)", modify
				*	}

			/* Participation in added wave */
				replace kp`num'_participation = 0 if kp`num'_participation == .
				*foreach x of numlist 10 / `pre_wave' {
					replace kp`num'_participation = 0 if  kp`num'_participation == . & sample == 5
				*	}

			/* Label variable "Number of Complete Participations" */
				label variable n_participation `"Anzahl vollstaendige Teilnahmen Welle 1 bis aktuelle Welle"'
				
			* Teilnahmevariablen
				if `num' == 11 {
					foreach x of numlist `num' { 
					local lab_teilnahme_`x' `"`x' "`x' Teilnahmen" "' 
					local lab_teilnahme  `lab_teilnahme' `lab_teilnahme_`x''
					}
				}
				else {
					foreach x of numlist 11/`num' { 
					local lab_teilnahme_`x' `"`x' "`x' Teilnahmen" "' 
					local lab_teilnahme  `lab_teilnahme' `lab_teilnahme_`x''
					}					
				}

				lab def N_TEILNAHMEN 0 "keine vollstaendige Teilnahme" 1 "1 Teilnahme"  `lab_teilnahme' , modify
				lab val n_participation N_TEILNAHMEN
									
			/* Recode metadata:
			The field time variables are adjusted and the variables replaced with the values of the 
			complete field time of the GLES Panel (including all waves and all sample). More detailed information 
			for each wave and sample are included in the individual datasets and in the supplementary
			study description. */
				replace field_start = `"`field_start_SB'"' if sample == 5
				replace field_end = `"2019-07-08"' if `num' == 11 & kp`num'_participation != 0 & sample == 5
				replace field_end = `"2019-12-17"' if `num' == 12 & kp`num'_participation != 0 & sample == 5
				replace field_end = `"2020-06-02"' if `num' == 13 & kp`num'_participation != 0 & sample == 5
				replace field_end = `"2020-12-17"' if `num' == 14 & kp`num'_participation != 0 & sample == 5
				replace field_end = `"2020-12-17"' if `num' == 14 & kp`num'_participation != 0 & sample == 5
				replace field_end = `"2021-11-09"' if `num' == 20 & kp`num'_participation != 0 & sample == 5
				replace access_panel = -94 if sample == 5
				
			/* Reorder:
			Some variables are only included in sample B and need to be reordered.
			*/
				if inlist(`"`wave_select'"', `"`wsb'"') {
					order  kp`num'_500 kp`num'_510 kp`num'_520  kp`num'_codingbegin kp`num'_codingend kp`num'_inbox , after(kp`num'_modus)
				}
				order wei9_ow wei10_mz wei11_mz, after(wei8_mz)
				
				if `num' <= 14 {
				    
					order kp`num'_2280, before(kp`num'_2601)
					
				}
				else {
				    
				}
				
				order kp`num'_lastpage_sB, after(kp`num'_lastpage)

		}
		
		/* Merge data set with recruitment wave of sample B
		Only the variable elecdist17_ is changed through the "update replace" command. The field_end
		variable is adjusted during the next stept, all other variables which are included in both 
		data sets, are already coded the same. */
			merge 1:1 lfdn using `"ZA`zanummer'_wrc_sB_v`release'.dta"', update replace gen(_mergeWrc)

		/* Missing Coding:
		Since not all respondents partcipated in all waves and samples, missings are recoded accordingly based
		on the GLES missing scheme. */
			unab all_vars : _all
			unab no_recode : wei* 
			local recode_vars : list all_vars-no_recode

				foreach var of varlist `recode_vars' {
				capture confirm numeric variable `var'
				if !_rc {
					qui recode `var' (. = -94) if sample != 5
					qui recode `var' (. = -95) if sample == 5
					qui capture label define `:value label `var'' ///
						-94 `"nicht in Auswahlgesamtheit"' ///
						-95 `"nicht teilgenommen"' , modify
					if _rc {
						qui label define `var' 	-94 `"nicht in Auswahlgesamtheit"' ///
												-95 `"nicht teilgenommen"' , modify
						qui label value `var' `var'
					}
				}
				else {
					replace `var' = `"-94 nicht in Auswahlgesamtheit"' if `var' == `""' & sample != 5
					replace `var' = `"-95 nicht teilgenommen"' if `var' == `""' & sample == 5

				}
			}
		
					
		/* save dataset */
		save `"ZA`zanummer'_`wave_select'waves_s`sample_select'_v`release'.dta"', replace 
		
		}
		
	}

		

		
******************************************************************************************	


/* Matching sample B recruitment wave and wave 10 to current wave */

else if `"`wave_select'"' == `"all"' & `"`sample_select'"' == `"B"'   {
	
	local wsb_num = subinstr(`"`wsb'"',","," ",.) // local anpassen, um ihn in loop nutzen zu können

	/* Check if sample B recruitment wave and wave 10 to current wave is in directory */
	foreach num of numlist `wsb_num' {
		
			capture confirm file ZA`zanummer'_w`num'_s`sample_select'_v`release'.dta
			
			if _rc == 0 {
			
			}
			else {
			
				dis as error `"ZA`zanummer'_w`num'_s`sample_select'_v`release'.dta is not in the working directory! Please change the directory."'
				exit 198
			
			}
		}
		
	capture confirm file ZA`zanummer'_wrc_s`sample_select'_v`release'.dta
	
	if _rc == 0 {
	}
	else {
	
		dis as error `"ZA`zanummer'_wrc_s`sample_select'_v`release'.dta is not in the working directory! Please change the directory."'
		exit 198
	
	}
		
		
	/* use data set with wave 10 sample B */
	use `"ZA`zanummer'_w10_sB_v`release'.dta"', clear
	
	/* Merge data set with additional wave(s) of sample B */
	local wsb = subinstr(`"`wsb'"',"10,","",.)
	local wsb_num = subinstr(`"`wsb'"',","," ",.) // local anpassen, um ihn in loop nutzen zu können
			
	foreach num of numlist `wsb_num' {
		
		merge 1:1 lfdn using `"ZA`zanummer'_w`num'_sB_v`release'.dta"', update replace generate(_mergeW`num'sB)

		/* Participation behavior concerning all waves */
			replace p_participation = p_participation  + `"-0"' if kp`num'_participation == . 

		/* Disposition code */
			replace kp`num'_dispcode = 12 if kp`num'_participation == . & kp`num'_group == 1
			*local pre_wave = `num'-1
			*foreach x of numlist 10 / 14  {
				replace kp`num'_dispcode = 12 if kp`num'_dispcode == . 
				lab define `:value label kp`num'_dispcode' 12 "Eingeladen (12)", modify
			*	}

		/* Participation in added wave */
			replace kp`num'_participation = 0 if kp`num'_participation == .
			*foreach x of numlist 10 / `pre_wave' {
				replace kp`num'_participation = 0 if kp`num'_participation == .
			*	}

		/* Label variable "Number of Complete Participations" */
			label variable n_participation `"Anzahl vollstaendige Teilnahmen Welle 1 bis `num'"'
		
		/* Recode metadata:
		The field time variables are adjusted and the variables replaced with the values of the 
		complete field time of the GLES Panel (including all waves and all sample). More detailed information 
		for each wave and sample are included in the individual datasets and in the supplementary
		study description. */
			replace field_start = `"`field_start_SB'"' if sample == 5
			replace field_end = `"2019-07-08"' if `num' == 11 & kp`num'_participation != 0
			replace field_end = `"2019-12-17"' if `num' == 12 & kp`num'_participation != 0 
			replace field_end = `"2020-06-02"' if `num' == 13 & kp`num'_participation != 0
			replace field_end = `"2020-12-17"' if `num' == 14 & kp`num'_participation != 0
			replace field_end = `"2021-11-09"' if `num' == 20 & kp`num'_participation != 0 & sample == 5
		
		/* Reorder:
		Some variables need to be reordered.
		*/
			order wei9_ow wei10_mz wei11_mz, after(wei8_mz)
		
	}
			
	rename field_end field_end_tmp
	
	/* merge data set with recruitment wave of sample B */
		merge 1:1 lfdn using `"ZA`zanummer'_wrc_sB_v`release'.dta"', gen(_mergeWrc)
	
	/* Recode Metadata:
	The field time variables are adjusted and the variables replaced with the values of the 
	complete field time of the GLES Panel (including all waves and all sample). */
		replace field_start = `"`field_start_SB'"' 
		replace field_end = field_end_tmp
		drop field_end_tmp
	
	/* Missing coding:
	Since not all respondents partcipated in all waves and samples, missings are recoded accordingly based
	on the GLES missing scheme. */

	/* Save all variable names, except for the weighting variables, in a local for recoding.  */
		unab all_vars : _all
		unab no_recode : wei* 
		local recode_vars : list all_vars-no_recode

	/* Recode all variables to -95 "nicht teilgenommen" ("not participated") for respondents, who
	a) did not participate in wave 10
	b) did participate in the GLES Panel Sample A for the first time in wave 10 (f.e., panelists who
	participated in the Short-term Campaign Panel 2013 have been invited to each Panel wave since) */

		foreach var of varlist `recode_vars' {
			capture confirm numeric variable `var'
			if !_rc {
				qui recode `var' (. = -95)
				qui capture lab def `:value label `var'' -95 `"nicht teilgenommen"', modify
				if _rc {
					qui lab def `var' -95 `"nicht teilgenommen"', modify
					qui lab val `var' `var'
				}
			}
			else {
				qui replace `var' = `"-95 nicht teilgenommen"' if `var'== `""'
			}
		}	
	
	/* Reorder:
	Some variables need to be reordered. */
		order  rc1_*, after(lfdn)
	
	/* Save dataset  */ 
		save `"ZA`zanummer'_`wave_select'waves_s`sample_select'_v`release'.dta"', replace 

	}
	
	
	
	
********************************************************************************

/* Matching sample A and B for a single wave */

else if inlist(`"`wave_select'"', `"`wsb'"') & `"`sample_select'"' == `"AB"' {
	
	/* Check if  wave of sample A and B are in directory */
		capture confirm file ZA`zanummer'_w`wave_select'_sB_v`release'.dta
		
		if _rc == 0 {
		
		}
		else {
		
			dis as error `"ZA`zanummer'_w`wave_select'_sB_v`release'.dta is not in the working directory! Please change the directory."'
			exit 198
		
		}
		
		capture confirm file ZA`zanummer'_w`wave_select'_sA_v`release'.dta
		
		if _rc == 0 {
		
		}
		else {
		
			dis as error `"ZA`zanummer'_w`wave_select'_sA_v`release'.dta is not in the working directory! Please change the directory."'
			exit 198
		
		}

	/* Load sample A data set */
		use `"ZA`zanummer'_w`wave_select'_sA_v`release'.dta"', clear 

	/* Append data set with wave 10 sample B */
		append using `"ZA`zanummer'_w`wave_select'_sB_v`release'.dta"', gen(_appendW`wave_select')
	
	/* Recode metadata:
	The field time variables are adjusted and the variables replaced with the values of the 
	complete field time of the GLES Panel (including all waves and all sample). More detailed information 
	for each wave and sample are included in the individual datasets and in the supplementary
	study description. */
		replace field_start = `"`field_start_SB'"' if sample == 5
		replace field_end = `"2019-01-31"' if `wave_select' == 10 & sample == 5
		replace field_end = `"2019-07-08"' if `wave_select' == 11 & sample == 5
		replace field_end = `"2019-12-17"' if `wave_select' == 12 & sample == 5
		replace field_end = `"2020-06-02"' if `wave_select' == 13 & sample == 5
		replace field_end = `"2020-12-17"' if `wave_select' == 14 & sample == 5
		replace access_panel = -94 if sample == 5

	/* Recode sociodemographics:
	Sociodemographics are not included in all waves, but if questions are included, it might be necessary
	to update the time-invariant variables ("kpX_") if the information was missing before. */
		replace kpx_2280 = kp`wave_select'_2280 if sample == 5 & kp`wave_select'_participation != 0
		local flag = `wave_select' - 6
		replace kpx_2280flag = `flag' if kp`wave_select'_participation != 0 & kpx_2280flag == .
		qui capture label define `:value label kpx_2280flag' `flag' `"Angabe in Welle `wave_select' gemacht"', modify
	
	/* Adjust value labels if necessary */
		qui capture label define `:value label kp`wave_select'_1631' 10 `"kein Internetzugang vorhanden"', modify

	/* Missing Coding:
		Since not all respondents partcipated in all waves and samples, missings are recoded accordingly based
		on the GLES missing scheme. */
		unab all_vars : _all
		unab no_recode : wei* 
		local recode_vars : list all_vars-no_recode

		foreach var of varlist `recode_vars' {
			
			capture confirm numeric variable `var'
		
			if !_rc {
			
				qui recode `var' (. = -94)
				qui capture lab def `:value label `var'' -94 `"nicht in Auswahlgesamtheit"', modify
			
				if _rc {
			
					qui lab def `var' -94 `"nicht in Auswahlgesamtheit"', modify
					qui lab val `var' `var'
			
				}
			}
			else {
			
				qui replace `var' = `"-94 nicht in Auswahlgesamtheit"' if `var'== `""'
			
			}
	
		}
		
	/* Reorder:
	Some variables are only included in sample B and need to be reordered.
	*/
		local wsb = subinstr(`"`wsb'"',"10,","",.)
	
		if `"`wave_select'"' == `"10"' {
			
			order  kp`wave_select'_500 kp`wave_select'_510 kp`wave_select'_520  kp`wave_select'_codingbegin kp`wave_select'_codingend kp`wave_select'_inbox kp`wave_select'_info, after(kp`wave_select'_modus)
			order wei6_ow wei7_mz wei8_mz, after(wei5_on)
			
		}
		else if inlist(`"`wave_select'"', `"`wsb'"') {
			
			order  kp`wave_select'_500 kp`wave_select'_510 kp`wave_select'_520  kp`wave_select'_codingbegin kp`wave_select'_codingend kp`wave_select'_inbox, after(kp`wave_select'_modus)
			order wei9_ow wei10_mz wei11_mz, after(wei5_on)
			
		}
		else {
			
			order wei9_ow wei10_mz wei11_mz, after(wei5_on)
			
		}

		order kp`wave_select'_2280, before(kp`wave_select'_2601)
		order kp`wave_select'_lastpage_sB, after(kp`wave_select'_lastpage)
	
	/* Save dataset  */
		save `"ZA`zanummer'_wave`wave_select'_s`sample_select'_v`release'.dta"', replace
		
}
