# Supplementary material for: What drives European solidarity? Evidence on identity-based, value-based, and utilitarian explanations
Source: Eur Union Polit. 2026 Mar 12;27(2):325–48. doi: 10.1177/14651165261423107 (PMC13218604; doi:10.1177/14651165261423107)
Supplement: sj-zip-3-eup-10.1177_14651165261423107 - Supplemental material for What drives European solidarity? Evidence on identity-based, value-based, and utilitarian explanations [file sj-zip-3-eup-10.1177_14651165261423107.zip › README.txt]

README

Replication files to "What Drives European Solidarity? Evidence on Identity-Based, Value-Based, and Utilitarian Explanations"
published in European Union Politics

Author: Jakob Eicheler
Contact: jakob.eicheler@uni-due.de
Get in touch for any questions or problems in executing the replication package.


*** TO REPLICATE THE PSDE DATA ANALYSIS ***
1.  Adjust the working directory on line 4 of the prepare_PSDE_data.do script to fit your setup and run the script

2.  Adjust the working directory on line 4 of the analysis_PSDE_data.do script to fit your setup and run the script


*** TO REPLICATE THE GLES DATA ANALYSIS ***
1. Download GLES panel data waves 1-21 from https://search.gesis.org/research_data/ZA6838 as .dta and extract to a subfolder of the GLES replication folder

2. Copy ZA6838_Wave_Match_adjusted.do to that folder, adjust the filepath on line 92 to fit the location in your setup, and execute ZA6838_Wave_Match_adjusted.do

3. Copy the file "ZA6838_allwaves_sA_v6-0-0.dta" to the GLES replication folder 

4. Download GLES panel data wave 22 from https://search.gesis.org/research_data/ZA7728 as .dta and copy to the GLES replication folder

5. Download and prepare context data
Download context-level data and place it in the GLES replication folder from:
* Disposable income per capita: (select German states (Bundesländer, years 2019-2022)): Table 82411-0010, https://www-genesis.destatis.de/datenbank/online/url/5e2c9c00
* GDP per capita: (select German states (Bundesländer, years 2019-2022)): Table  82000-01-01-4-B, https://www.regionalstatistik.de/genesis//online?operation=table&code=82000-01-01-4-B
* Mortality (select German states (Bundesländer, monthly data)): Table 12613-0012, https://www-genesis.destatis.de/datenbank/online/url/04c73a88
* Refugees (select German states (Bundesländer)): Table 12531-0020, https://www-genesis.destatis.de/datenbank/online/url/10282a2e

6. Adjust the working directory of the prepare_context_data.R script and run the script

7. Adjust the working directory on line 7 of the prepare_GLES_data.do script to fit your setup and run the script

8. Adjust the working directory on line 5 of the analysis_GLES.do script to fit your setup and run the script
