# Supplementary material for: What drives European solidarity? Evidence on identity-based, value-based, and utilitarian explanations
Source: Eur Union Polit. 2026 Mar 12;27(2):325–48. doi: 10.1177/14651165261423107 (PMC13218604; doi:10.1177/14651165261423107)
Supplement: sj-zip-3-eup-10.1177_14651165261423107 - Supplemental material for What drives European solidarity? Evidence on identity-based, value-based, and utilitarian explanations [file sj-zip-3-eup-10.1177_14651165261423107.zip › analysis_GLES_data.do]

/*
Replication files to "What Drives European Solidarity? Evidence on Identity-Based, Value-Based, and Utilitarian Explanations"
published in European Union Politics

Author: Jakob Eicheler
Contact: jakob.eicheler@uni-due.de
Get in touch for any questions or problems in executing the replication package.
*/

version 19.5
set scheme lean2

* Set the working directory
cd "C:\Users\kemper\sciebo\Promotion\EUIDSOLI\revision_eup\replication_eup\GLES"

*Load dataset prepared by "prepare_GLES_data_[DATE].do"
use "usefile-GLES-wide.dta", clear


* Finish labelling variables
label define GNDR 1 "Male" 2 "Female"
label values gndr GNDR

label define EDUCnon 1 "Low Educated" 2 "Middle Educated" 3 "High Educated"
label values educ EDUCnon

label variable scid_11 "W11-Transnational Pol. Orientation"
label variable seid_11 "W11-Economic Pol. Orientation"
label variable sester_11 "W11-Territorial Solidarity"
label variable sester_22 "W22-Territorial Solidarity"
label variable sesfis_11 "W11-Fiscal Solidarity"
label variable sesfis_22 "W22-Fiscal Solidarity"
label variable sesiper_11 "W11-Personal Econ. Situation"
label variable sesiper_22 "W22-Personal Econ. Situation"
label variable sesisoc_11 "W11-General Econ. Situation"
label variable sesisoc_22 "W22-General Econ. Situation"

* Estimate cross-lagged panel models for fiscal solidarity
sem (sesfis_22 <- sesfis_11 sidger_11 sideur_11 seid_11 scid_11  sesiper_11 sesisoc_11) ///
(sidger_22 <- sideur_11 sidger_11 sesfis_11) ///
(sideur_22 <- sidger_11 sideur_11 scid_11 sesfis_11) ///
(seid_22 <- sesiper_11 seid_11 sesfis_11) ///
(scid_22 <- scid_11 sideur_11 sesfis_11) ///
(sesiper_22 <- sesiper_11 sesisoc_11 sesfis_11) ///
(sesisoc_22 <- sesisoc_11 sesiper_11 sideur_11 seid_11 scid_11 sesfis_11) /// 
, method(mlmv) standardized /// 
cov(e.sesfis_22*e.sidger_22) /// 
cov(e.sesfis_22*e.sideur_22) /// 
cov(e.sesfis_22*e.seid_22) /// 
cov(e.sesfis_22*e.scid_22) /// 
cov(e.sesfis_22*e.sesiper_22) /// 
cov(e.sesfis_22*e.sesisoc_22) ///
cov(e.sidger_22*e.sideur_22) ///
cov(e.seid_22*e.scid_22) ///
cov(e.sesiper_22*e.sesisoc_22) ///
cov(e.sideur_22*e.scid_22) ///
cov(e.sidger_22*e.scid_22) 
est store SEM1
estat gof, stats(all)
estat mindices

*APPENDIX TABLE 34 & APPENDIX TABLE 35 (left side):
esttab SEM1 using sem_table_sesfis.rtf, replace ///
 cells(b(star fmt(2)) se(par fmt(2))) ///
 legend label  varlabels(_cons Constant)
 
* Estimate cross-lagged panel models for territorial solidarity
sem (sester_22 <- sester_11 sidger_11 sideur_11 seid_11 scid_11  sesiper_11 sesisoc_11) ///
(sidger_22 <- sideur_11 sidger_11 sester_11) ///
(sideur_22 <- sidger_11 sideur_11 scid_11 sester_11) ///
(seid_22 <- sesiper_11 seid_11 sester_11) ///
(scid_22 <- scid_11 sideur_11 sester_11) ///
(sesiper_22 <- sesiper_11 sesisoc_11 sester_11) ///
(sesisoc_22 <- sesisoc_11 sesiper_11 sideur_11 seid_11 scid_11 sester_11) /// 
, method(mlmv) standardized /// 
cov(e.sester_22*e.sidger_22) /// 
cov(e.sester_22*e.sideur_22) /// 
cov(e.sester_22*e.seid_22) /// 
cov(e.sester_22*e.scid_22) /// 
cov(e.sester_22*e.sesiper_22) /// 
cov(e.sester_22*e.sesisoc_22) ///
cov(e.sidger_22*e.sideur_22) ///
cov(e.seid_22*e.scid_22) ///
cov(e.sesiper_22*e.sesisoc_22) ///
cov(e.sideur_22*e.scid_22) ///
cov(e.sidger_22*e.scid_22) 
est store SEM2
estat gof, stats(all)
estat mindices

*APPENDIX TABLE 34 & APPENDIX TABLE 35 (right side):
esttab SEM2 using sem_table_sester.rtf, replace ///
 cells(b(star fmt(2)) se(par fmt(2))) ///
 legend label  varlabels(_cons Constant)
 

* Display descriptive statistics of levels in wave 11
* APPENDIX TABLE 8
asdoc tabstat sester_11 sesfis_11 sidger_11 sideur_11 seid_11 scid_11 sesiper_11 sesisoc_11 scontinte_11 scontintp_11 scontbord_11 scontleft_11 scontdefe_11 scontclim_11, statistics(N mean sd p25 p50 p75) format(%6.2f)

* Display descriptive statistics of levels in wave 2
* APPENDIX TABLE 9
asdoc tabstat sester_22 sesfis_22 sidger_22 sideur_22 seid_22 scid_22 sesiper_22 sesisoc_22 scontinte_22 scontintp_22 scontbord_22 scontleft_22 scontdefe_22 scontclim_22, statistics(N mean sd p25 p50 p75) format(%6.2f)

* Display pairwise correlations in wave 11
* APPENDIX TABLE 10
asdoc pwcorr sester_11 sesfis_11 sidger_11 sideur_11 seid_11 scid_11 sesiper_11 sesisoc_11,  format(%6.2f)

* Display pairwise correlations in wave 22
* APPENDIX TABLE 11
asdoc pwcorr sester_22 sesfis_22 sidger_22 sideur_22 seid_22 scid_22 sesiper_22 sesisoc_22,  format(%6.2f)

* Display descriptive statistics of change between waves
* TABLE 3 (only rows Territorial Solidarity & Fiscal Solidarity) & APPENDIX TABLE 12, column "Mean change"
asdoc tabstat sester_chng sesfis_chng sidger_chng sideur_chng seid_chng scid_chng sesiper_chng sesisoc_chng scontinte_chng scontintp_chng scontbord_chng scontleft_chng scontdefe_chng scontclim_chng, format(%6.2f)

* Display descriptive statistics of absolute change between waves
* TABLE 3 (only rows Territorial Solidarity & Fiscal Solidarity) & APPENDIX TABLE 12, column "Mean absolute change"
asdoc tabstat sester_chngabs sesfis_chngabs sidger_chngabs sideur_chngabs seid_chngabs scid_chngabs sesiper_chngabs sesisoc_chngabs scontinte_chngabs scontintp_chngabs scontbord_chngabs scontleft_chngabs scontdefe_chngabs scontclim_chngabs, columns(statistics)  statistics(mean) format(%6.2f)

* Display descriptive statistics of change direction between waves
* TABLE 3 (only rows Territorial Solidarity & Fiscal Solidarity) & APPENDIX TABLE 12, columns % Decrease, % Stability, % Increase; expressed as percentages instead of frequencies
asdoc tabm sester_dir sesfis_dir sidger_dir sideur_dir seid_dir scid_dir sesiper_dir sesisoc_dir  scontinte_dir scontintp_dir scontbord_dir scontleft_dir scontdefe_dir scontclim_dir


*T-Tests
* APPENDIX TABLE 29
asdoc ttest sester_11  == sester_22
asdoc ttest sesfis_11 == sesfis_22


**# Multinomial Logit Models for Stability


label variable scid_11 "Transnational Pol. Orientation"
label variable seid_11 "Economic Pol. Orientation"
label variable sester_11 "Territorial Solidarity"
label variable sester_22 "Territorial Solidarity"
label variable sesfis_11 "Fiscal Solidarity"
label variable sesfis_22 "Fiscal Solidarity"
label variable sesiper_11 "Personal Econ. Situation"
label variable sesiper_22 "Personal Econ. Situation"
label variable sesisoc_11 "General Econ. Situation"
label variable sesisoc_22 "General Econ. Situation" 

*Territorial solidarity
* Test models of Territorial solidarity with different sets of variables against each other
eststo msester_stbfull: mlogit sester_dir i.gndr ib56.bcat i.educ sesiper_11 sesisoc_11 c.scid_11##c.scid_11 c.seid_11##c.seid_11 sidger_11 sideur_11 scontinte_11 scontintp_11 c.sester_11##c.sester_11

eststo msester_stbnofem: mlogit sester_dir ib56.bcat i.educ sesiper_11 sesisoc_11 c.scid_11##c.scid_11 c.seid_11##c.seid_11 sidger_11 sideur_11 scontinte_11 scontintp_11 c.sester_11##c.sester_11
lrtest msester_stbnofem msester_stbfull

eststo msester_stbnoage: mlogit sester_dir i.gndr i.educ sesiper_11 sesisoc_11 c.scid_11##c.scid_11 c.seid_11##c.seid_11 sidger_11 sideur_11 scontinte_11 scontintp_11 c.sester_11##c.sester_11
lrtest msester_stbnoage msester_stbfull

eststo msester_stbnoedu: mlogit sester_dir i.gndr ib56.bcat  sesiper_11 sesisoc_11 c.scid_11##c.scid_11 c.seid_11##c.seid_11 sidger_11 sideur_11 scontinte_11 scontintp_11 c.sester_11##c.sester_11
lrtest msester_stbnoedu msester_stbfull

eststo msester_stbnoper: mlogit sester_dir i.gndr ib56.bcat i.educ  sesisoc_11 c.scid_11##c.scid_11 c.seid_11##c.seid_11 sidger_11 sideur_11 scontinte_11 scontintp_11 c.sester_11##c.sester_11 if !missing(sesiper_11)
lrtest msester_stbnoper msester_stbfull

eststo msester_stbnogen: mlogit sester_dir i.gndr ib56.bcat i.educ sesiper_11 c.scid_11##c.scid_11 c.seid_11##c.seid_11 sidger_11 sideur_11 scontinte_11 scontintp_11 c.sester_11##c.sester_11 if !missing(sesisoc_11)
lrtest msester_stbnogen msester_stbfull

eststo msester_stbnoein: mlogit sester_dir i.gndr ib56.bcat i.educ sesiper_11 sesisoc_11 c.scid_11##c.scid_11 c.seid_11##c.seid_11 sidger_11 sideur_11 scontintp_11 c.sester_11##c.sester_11 if !missing(scontinte_11)
lrtest msester_stbnoein msester_stbfull

eststo msester_stbnopin: mlogit sester_dir i.gndr ib56.bcat i.educ sesiper_11 sesisoc_11 c.scid_11##c.scid_11 c.seid_11##c.seid_11 sidger_11 sideur_11 scontinte_11  c.sester_11##c.sester_11 if !missing(scontintp_11)
lrtest msester_stbnopin msester_stbfull

eststo msester_stbred: mlogit sester_dir i.gndr ib56.bcat i.educ sesisoc_11 c.scid_11##c.scid_11 c.seid_11##c.seid_11 sidger_11 sideur_11  c.sester_11##c.sester_11 if !missing(scontintp_11) & !missing(scontinte_11) & !missing(sesiper_11)
lrtest msester_stbred msester_stbfull
* These procedure (discussed on page 17 of the main text) result in model msester_stbred

eststo msester_stb: mlogit sester_dir i.gndr ib56.bcat i.educ sesisoc_11 c.scid_11##c.scid_11 c.seid_11##c.seid_11 sidger_11 sideur_11  c.sester_11##c.sester_11


* Get AMEs of chosen model
eststo msester_stbm: margins, dydx(*) atmeans post  saving(msester_stbm, replace)

* Plot AMEs for decrease, stability and change of territorial solidarity
estimate restore msester_stb
eststo terstab: margins, dydx(i.gndr ib56.bcat i.educ sesisoc_11 c.scid_11 c.seid_11 sidger_11 sideur_11) predict(outcome(1)) post

estimate restore msester_stb
eststo terdecr: margins, dydx(i.gndr ib56.bcat i.educ sesisoc_11 c.scid_11 c.seid_11 sidger_11 sideur_11) predict(outcome(0)) post

estimate restore msester_stb
eststo terincr: margins, dydx(i.gndr ib56.bcat i.educ sesisoc_11 c.scid_11 c.seid_11 sidger_11 sideur_11) predict(outcome(2)) post

* FIGURE 3 Lower left panel
coefplot terdecr terstab terincr, legend(position(12) row(1)label(2 "Decrease") label(4 "Stability") label(6 "Increase")) xline(0, lpattern(dot)) title("Territorial Solidarity") scale(1.2)
graph export "Figure-3-Panel-3.png", replace width(2610) height(1740)


* Plot predicted probabilites for decrease, stability and change of territorial solidarity across intial levels of economic political orientation
estimate restore msester_stb
margins, at(seid_11 = (0(.05)1)) atmeans  saving(eid_sester, replace)
* APPENDIX FIGURE 1 Lower left panel
marginsplot, yscale(range(0 1)) ylabel(0(.1)1) legend(order(4 "Decrease" 5 "Stability" 6 "Increase") ring(0) position(12) row(1)) title( Territorial Solidarity) scale(1.2)
graph export "Appendix-Figure-1-Panel-3.png", replace width(2610) height(1740)

* Plot predicted probabilites for decrease, stability and change of territorial solidarity across intial levels of transnational political orientation
estimate restore msester_stb
margins, at(scid_11 = (0(.05)1)) atmeans  saving(cid_sester, replace)
* APPENDIX FIGURE 2 Lower left panel
marginsplot, yscale(range(0 1)) ylabel(0(.1)1) legend(order(4 "Decrease" 5 "Stability" 6 "Increase") ring(0) position(12) row(1)) title(Territorial Solidarity) scale(1.2)
graph export "Appendix-Figure-2-Panel-3.png", replace width(2610) height(1740)


* Plot predicted probabilites for decrease, stability and change of territorial solidarity across intial levels of territorial solidarity 
margins, at(sester_11 = (0(.25)1)) atmeans predict(outcome(1)) saving(sester_sester, replace)
* FIGURE 4 Lower left panel
marginsplot, yscale(range(0 1)) ylabel(0(.1)1) title(Territorial Solidarity) scale(1.2) ytitle("Probability of Stability") xtitle("Initial Level of Territorial Solidarity") plotopts(msymbol(o))
graph export "Figure-4-Panel-3.png", replace width(2610) height(1740)

*Fiscal Solidarity
* Test models of fiscal solidarity with different sets of variables against each other
eststo msesfis_stbfull: mlogit sesfis_dir i.gndr ib56.bcat i.educ sesiper_11 sesisoc_11 c.scid_11##c.scid_11 c.seid_11##c.seid_11 sidger_11 sideur_11 scontinte_11 scontintp_11 c.sesfis_11##c.sesfis_11 

eststo msesfis_stbnofem: mlogit sesfis_dir ib56.bcat i.educ sesiper_11 sesisoc_11 c.scid_11##c.scid_11 c.seid_11##c.seid_11 sidger_11 sideur_11 scontinte_11 scontintp_11 c.sesfis_11##c.sesfis_11 
lrtest msesfis_stbfull msesfis_stbnofem

eststo msesfis_stbnoage: mlogit sesfis_dir i.gndr i.educ sesiper_11 sesisoc_11 c.scid_11##c.scid_11 c.seid_11##c.seid_11 sidger_11 sideur_11 scontinte_11 scontintp_11 c.sesfis_11##c.sesfis_11 
lrtest msesfis_stbfull msesfis_stbnoage

eststo msesfis_stbnoedu: mlogit sesfis_dir i.gndr ib56.bcat  sesiper_11 sesisoc_11 c.scid_11##c.scid_11 c.seid_11##c.seid_11 sidger_11 sideur_11 scontinte_11 scontintp_11 c.sesfis_11##c.sesfis_11 
lrtest msesfis_stbfull msesfis_stbnoedu

eststo msesfis_stbnoper: mlogit sesfis_dir i.gndr ib56.bcat i.educ  sesisoc_11 c.scid_11##c.scid_11 c.seid_11##c.seid_11 sidger_11 sideur_11 scontinte_11 scontintp_11 c.sesfis_11##c.sesfis_11 if !missing(sesiper_11)
lrtest msesfis_stbfull msesfis_stbnoper

eststo msesfis_stbnogen: mlogit sesfis_dir i.gndr ib56.bcat i.educ sesiper_11  c.scid_11##c.scid_11 c.seid_11##c.seid_11 sidger_11 sideur_11 scontinte_11 scontintp_11 c.sesfis_11##c.sesfis_11 if !missing(sesisoc_11)
lrtest msesfis_stbfull msesfis_stbnogen

eststo msesfis_stbnoein: mlogit sesfis_dir i.gndr ib56.bcat i.educ sesiper_11 sesisoc_11 c.scid_11##c.scid_11 c.seid_11##c.seid_11 sidger_11 sideur_11  scontintp_11 c.sesfis_11##c.sesfis_11 if !missing(scontinte_11)
lrtest msesfis_stbfull msesfis_stbnoein

eststo msesfis_stbnopin: mlogit sesfis_dir i.gndr ib56.bcat i.educ sesiper_11 sesisoc_11 c.scid_11##c.scid_11 c.seid_11##c.seid_11 sidger_11 sideur_11 scontinte_11  c.sesfis_11##c.sesfis_11 if !missing(scontintp_11)
lrtest msesfis_stbfull msesfis_stbnopin


eststo msesfis_stbred: mlogit sesfis_dir i.gndr ib56.bcat i.educ sesisoc_11 c.scid_11##c.scid_11 c.seid_11##c.seid_11 sidger_11 sideur_11  c.sesfis_11##c.sesfis_11 if !missing(scontintp_11) & !missing(scontinte_11) & !missing(sesiper_11)
lrtest msesfis_stbfull msesfis_stbred
* These procedure (discussed on page 17 of the main text) result in model msesfis_stb

eststo msesfis_stb: mlogit sesfis_dir i.gndr ib56.bcat i.educ sesisoc_11 c.scid_11##c.scid_11 c.seid_11##c.seid_11 sidger_11 sideur_11  c.sesfis_11##c.sesfis_11


* Get AMEs of chosen model
eststo msesfis_stbm: margins, dydx(*) atmeans post  saving(msesfis_stbm, replace)


* Plot AMEs for decrease, stability and change of fiscal solidarity
estimate restore msesfis_stb
eststo fisstab: margins, dydx(i.gndr ib56.bcat i.educ sesisoc_11 c.scid_11 c.seid_11 sidger_11 sideur_11) predict(outcome(No_Change)) post

estimate restore msesfis_stb
eststo fisdecr: margins, dydx(i.gndr ib56.bcat i.educ sesisoc_11 c.scid_11 c.seid_11 sidger_11 sideur_11) predict(outcome(Decrease)) post

estimate restore msesfis_stb
eststo fisincr: margins, dydx(i.gndr ib56.bcat i.educ sesisoc_11 c.scid_11 c.seid_11 sidger_11 sideur_11) predict(outcome(Increase)) post

* FIGURE 3 Lower right panel
coefplot fisdecr fisstab fisincr, legend(position(12) row(1)label(2 "Decrease") label(4 "Stability") label(6 "Increase")) xline(0, lpattern(dot)) title("Fiscal Solidarity") scale(1.2)
graph export "Figure-3-Panel-4.png", replace width(2610) height(1740)


* Plot predicted probabilites for decrease, stability and change of fiscal solidarity across intial levels of economic political orientation
estimate restore msesfis_stb
margins, at(seid_11 = (0(.05)1)) atmeans saving(eid_sesfis, replace)
* APPENDIX FIGURE 1 Lower right panel
marginsplot, yscale(range(0 1)) ylabel(0(.1)1) legend(order(4 "Decrease" 5 "Stability" 6 "Increase") ring(0) position(12) row(1)) title(Fiscal Solidarity) scale(1.2)
graph export "Appendix-Figure-1-Panel-4.png", replace width(2610) height(1740)

* Plot predicted probabilites for decrease, stability and change of fiscal solidarity across intial levels of transnational political orientation
estimate restore msesfis_stb
margins, at(scid_11 = (0(.05)1)) atmeans saving(cid_sesfis, replace)
* APPENDIX FIGURE 2 Lower right panel
marginsplot, yscale(range(0 1)) ylabel(0(.1)1) legend(order(4 "Decrease" 5 "Stability" 6 "Increase") ring(0) position(12) row(1)) title(Fiscal Solidarity) scale(1.2)
graph export "Appendix-Figure-2-Panel-4.png", replace width(2610) height(1740)

* Plot predicted probabilites for decrease, stability and change of fiscal solidarity across intial levels of transnational fiscal solidarity
margins, at(sesfis_11 = (0(.25)1)) atmeans predict(outcome(1))  saving(sesfis_sesfis, replace)
* FIGURE 4 Lower right panel
marginsplot, yscale(range(0 1)) ylabel(0(.1)1) title(Fiscal Solidarity) scale(1.2) ytitle("Probability of Stability") xtitle("Initial Level of Fiscal Solidarity") plotopts(msymbol(o))
graph export "Figure-4-Panel-4.png", replace width(2610) height(1740)


* Export stability models to table
* APPENDIX TABLE 31
esttab msester_stb msesfis_stb using oddsratios-stability.rtf, eform replace ///
 legend label aic bic ///
 cells(b(star fmt(2)) se(par fmt(2)))


**# Fixed Effects Analysis
 use "usefile-GLES-long.dta", clear

label variable scid_ "Transnational Pol. Orientation"
label variable seid_ "Economic Pol. Orientation"
label variable sester_ "Territorial Solidarity"
label variable sesfis_ "Fiscal Solidarity"
label variable sesiper_ "Personal Econ. Situation"
label variable sesisoc_ "General Econ. Situation"

* Combine most recently available post-stratification weight with attrition weight
gen wei = wei14_mz*wei22

xtset lfdn wave

* Fixed Effects Models
*Set N of regressions
xtreg sester_ sidger_ sideur_ seid_ scid_  sesiper_ sesisoc_ scontinte_ scontintp_ scontbord_ scontleft_ scontdefe_ scontclim_ c.svfgeink c.svstbn c.srfgs, fe vce(cluster lfdn)
gen estermod = e(sample)

xtreg sesfis_ sidger_ sideur_ seid_ scid_  sesiper_ sesisoc_ scontinte_ scontintp_ scontbord_ scontleft_ scontdefe_ scontclim_ c.svfgeink c.svstbn c.srfgs, fe vce(cluster lfdn)
gen esfismod = e(sample)


** TWO-WAY Fixed Effects Models
* Territorial Solidarity
eststo mod1tw: xtreg sester_ sidger_ c.sideur_ seid_ scid_  sesiper_ sesisoc_ c.svfgeink c.svstbn c.srfgs i.wave if estermod, fe vce(cluster lfdn)

eststo mod2tw: xtreg sester_ sidger_ sideur_ seid_ scid_  sesiper_ sesisoc_ c.svfgeink c.svstbn c.srfgs  i.wave scontinte_ scontintp_ scontbord_ scontleft_ scontdefe_ scontclim_, fe vce(cluster lfdn)

* Fiscal Solidarity 
eststo mod3tw: xtreg sesfis_ sidger_ c.sideur_ seid_ scid_  sesiper_ sesisoc_ c.svfgeink c.svstbn c.srfgs i.wave if esfismod, fe vce(cluster lfdn)

eststo mod4tw: xtreg sesfis_ sidger_ sideur_ seid_ scid_  sesiper_ sesisoc_ c.svfgeink c.svstbn c.srfgs i.wave scontinte_ scontintp_ scontbord_ scontleft_ scontdefe_ scontclim_, fe vce(cluster lfdn)

* TABLE 4 (lower part) & APPENDIX TABLE 18
esttab mod1tw mod2tw mod3tw mod4tw using twfe.rtf, replace ///
 cells(b(star fmt(2)) se(par fmt(2))) ///
 legend label varlabels(_cons Constant) ///
 scalars(N N_clust r2_w r2_b r2_o)
 
 
** ROBUSTNESS

** ONE-WAY Fixed Effects Models
* Territorial Solidarity
eststo mod1: xtreg sester_ sidger_ c.sideur_ seid_ scid_  sesiper_ sesisoc_ c.svfgeink c.svstbn c.srfgs if estermod, fe vce(cluster lfdn)

eststo mod2: xtreg sester_ sidger_ sideur_ seid_ scid_  sesiper_ sesisoc_ c.svfgeink c.svstbn c.srfgs scontinte_ scontintp_ scontbord_ scontleft_ scontdefe_ scontclim_, fe vce(cluster lfdn)

* Fiscal Solidarity 
eststo mod3: xtreg sesfis_ sidger_ c.sideur_ seid_ scid_  sesiper_ sesisoc_ c.svfgeink c.svstbn c.srfgs if esfismod, fe vce(cluster lfdn)

eststo mod4: xtreg sesfis_ sidger_ sideur_ seid_ scid_  sesiper_ sesisoc_ c.svfgeink c.svstbn c.srfgs scontinte_ scontintp_ scontbord_ scontleft_ scontdefe_ scontclim_, fe vce(cluster lfdn)

* APPENDIX TABLE 22
esttab mod1 mod2 mod3 mod4 using onefe.rtf, replace ///
 cells(b(star fmt(2)) se(par fmt(2))) ///
 legend label varlabels(_cons Constant) ///
 scalars(N N_clust r2_w r2_b r2_o)

 
** WEIGHTED Fixed Effects Models
* Territorial Solidarity
eststo mod1w: xtreg sester_ sidger_ c.sideur_ seid_ scid_  sesiper_ sesisoc_ c.svfgeink c.svstbn c.srfgs i.wave if estermod [pweight=wei14_mz ], fe vce(cluster lfdn)

eststo mod2w: xtreg sester_ sidger_ sideur_ seid_ scid_  sesiper_ sesisoc_ c.svfgeink c.svstbn c.srfgs i.wave scontinte_ scontintp_ scontbord_ scontleft_ scontdefe_ scontclim_ [pweight=wei14_mz ], fe vce(cluster lfdn)

* Fiscal Solidarity 
eststo mod3w: xtreg sesfis_ sidger_ c.sideur_ seid_ scid_  sesiper_ sesisoc_ c.svfgeink c.svstbn c.srfgs i.wave if sesfis_ [pweight=wei14_mz ], fe vce(cluster lfdn)

eststo mod4w: xtreg sesfis_ sidger_ sideur_ seid_ scid_  sesiper_ sesisoc_ c.svfgeink c.svstbn c.srfgs i.wave scontinte_ scontintp_ scontbord_ scontleft_ scontdefe_ scontclim_ [pweight=wei14_mz ], fe vce(cluster lfdn)

* APPENDIX TABLE 23
esttab mod1w mod2w mod3w mod4w using weigtedfe.rtf, replace ///
 cells(b(star fmt(2)) se(par fmt(2))) ///
 legend label varlabels(_cons Constant) ///
 scalars(N N_clust r2_w r2_b r2_o)

 
 ** East-West Difference Fixed Effects Models
 mvdecode ostwest, mv(-95)
 
 * Territorial Solidarity
eststo mod1ew: xtreg c.sester_ c.sidger_ c.sideur_ seid_ scid_  sesiper_ sesisoc_ c.svfgeink c.svstbn c.srfgs i.wave c.sidger_#i.ostwest c.sideur_#i.ostwest c.seid_#i.ostwest c.scid_#i.ostwest  c.sesiper_#i.ostwest c.sesisoc_#i.ostwest c.svfgeink#i.ostwest c.svstbn#i.ostwest c.srfgs#i.ostwest i.wave#i.ostwest if estermod, fe vce(cluster lfdn)

eststo mod2ew: xtreg c.sester_ c.sidger_ c.sideur_ seid_ scid_  sesiper_ sesisoc_ c.svfgeink c.svstbn c.srfgs i.wave c.scontinte_ c.scontintp_ c.scontbord_ c.scontleft_ c.scontdefe_ c.scontclim_ c.sidger_#i.ostwest c.sideur_#i.ostwest c.seid_#i.ostwest c.scid_#i.ostwest  c.sesiper_#i.ostwest c.sesisoc_#i.ostwest c.svfgeink#i.ostwest c.svstbn#i.ostwest c.srfgs#i.ostwest i.wave#i.ostwest c.scontinte_#i.ostwest c.scontintp_#i.ostwest c.scontbord_#i.ostwest c.scontleft_#i.ostwest c.scontdefe_#i.ostwest c.scontclim_#i.ostwest if estermod, fe vce(cluster lfdn)

* Fiscal Solidarity
eststo mod3ew: xtreg sesfis c.sidger_ c.sideur_ seid_ scid_  sesiper_ sesisoc_ c.svfgeink c.svstbn c.srfgs i.wave c.sidger_#i.ostwest c.sideur_#i.ostwest c.seid_#i.ostwest c.scid_#i.ostwest  c.sesiper_#i.ostwest c.sesisoc_#i.ostwest c.svfgeink#i.ostwest c.svstbn#i.ostwest c.srfgs#i.ostwest i.wave#i.ostwest if esfismod, fe vce(cluster lfdn)

eststo mod4ew: xtreg sesfis c.sidger_ c.sideur_ seid_ scid_  sesiper_ sesisoc_ c.svfgeink c.svstbn c.srfgs i.wave c.scontinte_ c.scontintp_ c.scontbord_ c.scontleft_ c.scontdefe_ c.scontclim_ c.sidger_#i.ostwest c.sideur_#i.ostwest c.seid_#i.ostwest c.scid_#i.ostwest  c.sesiper_#i.ostwest c.sesisoc_#i.ostwest c.svfgeink#i.ostwest c.svstbn#i.ostwest c.srfgs#i.ostwest i.wave#i.ostwest c.scontinte_#i.ostwest c.scontintp_#i.ostwest c.scontbord_#i.ostwest c.scontleft_#i.ostwest c.scontdefe_#i.ostwest c.scontclim_#i.ostwest if esfismod, fe vce(cluster lfdn)

* APPENDIX TABLE 24
esttab mod1ew mod2ew mod3ew mod4ew using ewmainfe.rtf, replace ///
 cells(b(star fmt(2)) se(par fmt(2))) ///
 legend label varlabels(_cons Constant) ///
 scalars(N N_clust r2_w r2_b r2_o)
 
 
** TWO-WAY Fixed Effects Models using 'GDP per capita' instead of disposable household income

* Territorial Solidarity
eststo mod1gp: xtreg sester_ sidger_ c.sideur_ seid_ scid_  sesiper_ sesisoc_ c.sgdppc_ c.svstbn c.srfgs i.wave if estermod, fe vce(cluster lfdn)

eststo mod2gp: xtreg sester_ sidger_ sideur_ seid_ scid_  sesiper_ sesisoc_ c.sgdppc_ c.svstbn c.srfgs  i.wave scontinte_ scontintp_ scontbord_ scontleft_ scontdefe_ scontclim_, fe vce(cluster lfdn)

* Fiscal Solidarity 
eststo mod3gp: xtreg sesfis_ sidger_ c.sideur_ seid_ scid_  sesiper_ sesisoc_ c.sgdppc_ c.svstbn c.srfgs i.wave if esfismod, fe vce(cluster lfdn)

eststo mod4gp: xtreg sesfis_ sidger_ c.sideur_ seid_ scid_  sesiper_ sesisoc_ c.sgdppc_ c.svstbn c.srfgs i.wave scontinte_ scontintp_ scontbord_ scontleft_ scontdefe_ scontclim_ if esfismod, fe vce(cluster lfdn)

* APPENDIX TABLE 25
esttab mod1gp mod2gp mod3gp mod4gp using gdpc.rtf, replace ///
 cells(b(star fmt(2)) se(par fmt(2))) ///
 legend label varlabels(_cons Constant) ///
 scalars(N N_clust r2_w r2_b r2_o)
  

** TWO-WAY Fixed Effects Models using alternative cultural orientation measures
* Territorial Solidarity
estimates replay mod1tw
*Immigration
eststo mod1cid: xtreg sester_ sidger_ c.sideur_ seid_ scidimm_  sesiper_ sesisoc_ c.svfgeink c.svstbn c.srfgs i.wave if estermod, fe vce(cluster lfdn)

*European Integration
eststo mod2cid: xtreg sester_ sidger_ c.sideur_ seid_ scidein_  sesiper_ sesisoc_ c.svfgeink c.svstbn c.srfgs i.wave if estermod, fe vce(cluster lfdn)

*Immigrant Integration
eststo mod3cid: xtreg sester_ sidger_ c.sideur_ seid_ scidint_  sesiper_ sesisoc_ c.svfgeink c.svstbn c.srfgs i.wave if estermod, fe vce(cluster lfdn)

*Fiscal solidarity
*Immigration
eststo mod4cid: xtreg sesfis_ sidger_ c.sideur_ seid_ scidimm_  sesiper_ sesisoc_ c.svfgeink c.svstbn c.srfgs i.wave if estermod, fe vce(cluster lfdn)

*European Integration
eststo mod5cid: xtreg sesfis_ sidger_ c.sideur_ seid_ scidein_  sesiper_ sesisoc_ c.svfgeink c.svstbn c.srfgs i.wave if estermod, fe vce(cluster lfdn)

*Immigrant Integration
eststo mod6cid: xtreg sesfis_ sidger_ c.sideur_ seid_ scidint_  sesiper_ sesisoc_ c.svfgeink c.svstbn c.srfgs i.wave if estermod, fe vce(cluster lfdn)

* APPENDIX TABLE 26
esttab mod1cid mod2cid mod3cid using twfestercid.rtf, replace ///
 cells(b(star fmt(2)) se(par fmt(2))) ///
 legend label varlabels(_cons Constant) ///
 scalars(N N_clust r2_w r2_b r2_o)
 
* APPENDIX TABLE 27
esttab mod4cid mod5cid mod6cid using twfesfiscid.rtf, replace ///
 cells(b(star fmt(2)) se(par fmt(2))) ///
 legend label varlabels(_cons Constant) ///
 scalars(N N_clust r2_w r2_b r2_o)
 
 
use "usefile-GLES-long.dta", clear

* Cross-Sectional Models for wave 11 and wave 22
*Territorial Solidarity
eststo terscss11: reg sester_ sidger_ sideur_ seid_ scid_ sesiper_ sesisoc_ if wave == 11

eststo terscsc11: reg sester_ sidger_ sideur_ seid_ scid_ sesiper_ sesisoc_  i.gndr ib56.bcat i.educ if wave == 11
 
eststo terscss22: reg sester_ sidger_ sideur_ seid_ scid_ sesiper_ sesisoc_ if wave == 22

eststo terscsc22: reg sester_ sidger_ sideur_ seid_ scid_ sesiper_ sesisoc_  i.gndr ib56.bcat i.educ if wave == 22

* APPENDIX TABLE 16
esttab terscss11 terscsc11 terscss22 terscsc22 using terscs.rtf, replace ///
 cells(b(star fmt(2)) se(par fmt(2))) ///
 legend label varlabels(_cons Constant) ///
 scalars(N r2)
 
 
*Fiscal Solidarity
eststo fisscss11: reg sesfis_ sidger_ sideur_ seid_ scid_ sesiper_ sesisoc_ if wave == 11

eststo fisscsc11: reg sesfis_ sidger_ sideur_ seid_ scid_ sesiper_ sesisoc_  i.gndr ib56.bcat i.educ if wave == 11

eststo fisscss22: reg sesfis_ sidger_ sideur_ seid_ scid_ sesiper_ sesisoc_  if wave == 22

eststo fisscsc22: reg sesfis_ sidger_ sideur_ seid_ scid_ sesiper_ sesisoc_  i.gndr ib56.bcat i.educ if wave == 22

* APPENDIX TABLE 17
esttab fisscss11 fisscsc11 fisscss22 fisscsc22 using fisscs.rtf, replace ///
 cells(b(star fmt(2)) se(par fmt(2))) ///
 legend label varlabels(_cons Constant) ///
 scalars(N r2)
 
 
