# Supplementary material for: What drives European solidarity? Evidence on identity-based, value-based, and utilitarian explanations
Source: Eur Union Polit. 2026 Mar 12;27(2):325–48. doi: 10.1177/14651165261423107 (PMC13218604; doi:10.1177/14651165261423107)
Supplement: sj-zip-3-eup-10.1177_14651165261423107 - Supplemental material for What drives European solidarity? Evidence on identity-based, value-based, and utilitarian explanations [file sj-zip-3-eup-10.1177_14651165261423107.zip › analysis_PSDE_data.do]

/*
Replication files to "What Drives European Solidarity? Evidence on Identity-Based, Value-Based, and Utilitarian Explanations"
published in European Union Politics

Author: Jakob Eicheler
Contact: jakob.eicheler@uni-due.de
Get in touch for any questions or problems in executing the replication package.
*/

version 19.5

* Load data
cd "C:\Users\kemper\sciebo\Promotion\EUIDSOLI\revision_eup\replication_eup\PSDE"
set scheme lean2


* Load prepared dataset        
use "usefile-PSDE.dta", replace

* Numbers of completes on page 12
tab wave, m


* Descriptives
* APPENDIX TABLE 2 & APPENDIX TABLE 3
asdoc tabstat sescs  swels sattger satteur eid simipo sinc sleftr poltrst gentrst, columns(statistics)  statistics(N mean sd p25 p50 p75) by(wave) format(%6.2f)

* APPENDIX TABLE 4
asdoc pwcorr sescs  swels sattger satteur eid simipo sinc sleftr poltrst gentrst if wave == 1, format(%6.2f)
* APPENDIX TABLE 5
asdoc pwcorr sescs  swels sattger satteur eid simipo sinc sleftr poltrst gentrst if wave == 2, format(%6.2f)

* Fixed Effects Regression Models for European Social Citizenship Support
xtreg sescs sattger satteur eid simipo sinc sleftr poltrst gentrst if bothwaves, fe vce(cluster idno)

gen sampimieu = e(sample)
xtreg swels sattger satteur eid simipo sinc sleftr poltrst gentrst if bothwaves, fe vce(cluster idno)
gen sampsobeu = e(sample)

eststo mod1s: xtreg sescs sattger satteur eid simipo sinc if sampimieu, fe vce(cluster idno)

eststo mod1t: xtreg sescs sattger satteur eid simipo sinc i.wave if sampimieu, fe vce(cluster idno)

eststo mod1w: xtreg sescs sattger satteur eid simipo sinc i.wave if sampimieu [pweight = wei2], fe vce(cluster idno)


* Fixed Effects Regression Model allowing for East/West Differences
eststo mod1ew: xtreg sescs c.sattger c.satteur c.eid c.simipo c.sinc i.wave c.sattger#i.ostwest c.satteur#i.ostwest c.eid#i.ostwest c.simipo#i.ostwest c.sinc#i.ostwest i.wave#i.ostwest if sampimieu, fe vce(cluster idno)


* Fixed Effects Regression Models for European Social Citizenship Support including control variables
eststo mod2s: xtreg sescs sattger satteur eid simipo sinc sleftr poltrst gentrst if sampimieu, fe vce(cluster idno)

eststo mod2t: xtreg sescs sattger satteur eid simipo sinc sleftr poltrst gentrst i.wave if sampimieu, fe vce(cluster idno)

eststo mod2w: xtreg sescs sattger satteur eid simipo sinc sleftr poltrst gentrst i.wave if sampimieu [pweight = wei2], fe vce(cluster idno)

* Fixed Effects Regression Model for European Social Citizenship Support allowing for East/West Differences including control variables
eststo mod2ew: xtreg sescs c.sattger c.satteur c.eid c.simipo c.sinc i.wave c.sleftr c.poltrst c.gentrst c.sattger#i.ostwest c.satteur#i.ostwest c.eid#i.ostwest c.simipo#i.ostwest c.sinc#i.ostwest c.sleftr#i.ostwest c.poltrst#i.ostwest c.gentrst#i.ostwest i.wave#i.ostwest if sampimieu, fe vce(cluster idno)


* Fixed Effects Regression Models for Welfare Solidarity
eststo mod3s: xtreg swels sattger satteur eid simipo sinc if sampsobeu, fe vce(cluster idno)

eststo mod3t: xtreg swels sattger satteur eid simipo sinc i.wave if sampsobeu, fe vce(cluster idno)

* Fixed Effects Regression Model for Welfare Solidarity including weights
eststo mod3w: xtreg swels sattger satteur eid simipo sinc i.wave if sampsobeu [pweight = wei2], fe vce(cluster idno)

* * Fixed Effects Regression Model for Welfare Solidarity allowing for East/West Differences
eststo mod3ew: xtreg swels c.sattger c.satteur c.eid c.simipo c.sinc i.wave c.sattger#i.ostwest c.satteur#i.ostwest c.eid#i.ostwest c.simipo#i.ostwest c.sinc#i.ostwest i.wave#i.ostwest if sampsobeu, fe vce(cluster idno)


* Fixed Effects Regression Models for Welfare Solidarity including control variables
eststo mod4s: xtreg swels sattger satteur eid simipo sinc sleftr poltrst gentrst if sampsobeu, fe vce(cluster idno)

eststo mod4t: xtreg swels sattger satteur eid simipo sinc sleftr poltrst gentrst i.wave if sampsobeu, fe vce(cluster idno)

* Fixed Effects Regression Model for Welfare Solidarity including control variables and weights
eststo mod4w: xtreg swels sattger satteur eid simipo sinc sleftr poltrst gentrst i.wave if sampsobeu [pweight = wei2], fe vce(cluster idno)

* Fixed Effects Regression Model for Welfare Solidarity including control variables and allowing for East/West Differences
eststo mod4ew: xtreg swels c.sattger c.satteur c.eid c.simipo c.sinc i.wave c.sleftr c.poltrst c.gentrst c.sattger#i.ostwest c.satteur#i.ostwest c.eid#i.ostwest c.simipo#i.ostwest c.sinc#i.ostwest c.sleftr#i.ostwest c.poltrst#i.ostwest c.gentrst#i.ostwest i.wave#i.ostwest if sampsobeu, fe vce(cluster idno)


* Export tables
* TABLE 4 (upper part) & APPENDIX TABLE 15
esttab mod1t mod2t mod3t mod4t using twfePSDE.rtf, replace ///
 cells(b(star fmt(2)) se(par fmt(2))) ///
 legend label varlabels(_cons Constant) ///
 scalars(N N_clust r2_w r2_b r2_o)

* APPENDIX TABLE 19
esttab mod1s mod2s mod3s mod4s using onefePSDEs.rtf, replace ///
 cells(b(star fmt(2)) se(par fmt(2))) ///
 legend label varlabels(_cons Constant) ///
 scalars(N N_clust r2_w r2_b r2_o)

* APPENDIX TABLE 20
esttab mod1w mod2w mod3w mod4w using weigtedfe.rtf, replace ///
 cells(b(star fmt(2)) se(par fmt(2))) ///
 legend label varlabels(_cons Constant) ///
 scalars(N N_clust r2_w r2_b r2_o)
 
* APPENDIX TABLE 21
esttab mod1ew mod2ew mod3ew mod4ew using eastwestfe.rtf, replace ///
 cells(b(star fmt(2)) se(par fmt(2))) ///
 legend label varlabels(_cons Constant) ///
 scalars(N N_clust r2_w r2_b r2_o)
 
drop _est_mod*

save PSDE12long.dta, replace

* Reshape to wide format
reshape wide f_ingap f_trstw f_fairn f_helpf f_imioeu f_imieu f_butrs f_potrs f_patrs f_taxat f_imipo f_sosbe f_coneg f_conee f_incom f_leftr f_age f_state f_gende f_edulv count_var bothwaves escs sescs sf_imioeu wels swels attger atteur sattger satteur singap staxat imipo simipo inc inctsd sinc sleftr strstw sfairn shelpf sbutrs spotrs spatrs ostwest eid poltrst gentrst wei2 sampimieu sampsobeu,            i(idno) j(wave)


*T-Tests
* APPENDIX TABLE 28
asdoc ttest sescs1  == sescs2
asdoc ttest swels1 == swels2
     

*Generate change variables
gen sescs_chng    =       sescs2 -      sescs1
gen swels_chng   =       swels2 -      swels1
gen sattger_chng   = sattger2 -   sattger1
gen satteur_chng   = satteur2 -   satteur1
gen staxat_chng    =   	   staxat2 -      staxat1
gen singap_chng    =   	   singap2 -      singap1
gen eid_chng			= 			eid2 - eid1
gen simipo_chng   =   simipo2 -    simipo1
gen sinc_chng = sinc2 - sinc1
gen sleftr_chng = sleftr2 - sleftr1
gen poltrst_chng = poltrst2 - poltrst1
gen gentrst_chng = gentrst2 - gentrst1


* Reshape back to long format
reshape long

* Generate directional change variables
label define DIR 0 "Decrease" 1 "No Change" 2 "Increase"

gen sescs_dir = 2 if sescs_chng > 0 & !missing(sescs_chng)
replace sescs_dir = 1 if sescs_chng == 0
replace sescs_dir = 0 if sescs_chng < 0

gen swels_dir = 2 if swels_chng > 0 & !missing(swels_chng)
replace swels_dir = 1 if swels_chng == 0
replace swels_dir = 0 if swels_chng < 0

gen sattger_dir = 2 if sattger_chng > 0 & !missing(sattger_chng)
replace sattger_dir = 1 if sattger_chng == 0
replace sattger_dir = 0 if sattger_chng < 0

gen satteur_dir = 2 if satteur_chng > 0 & !missing(satteur_chng)
replace satteur_dir = 1 if satteur_chng == 0
replace satteur_dir = 0 if satteur_chng < 0

gen staxat_dir = 2 if staxat_chng > 0 & !missing(staxat_chng)
replace staxat_dir = 1 if staxat_chng == 0
replace staxat_dir = 0 if staxat_chng < 0

gen singap_dir = 2 if singap_chng > 0 & !missing(singap_chng)
replace singap_dir = 1 if singap_chng == 0
replace singap_dir = 0 if singap_chng < 0

gen eid_dir = 2 if eid_chng > 0 & !missing(eid_chng)
replace eid_dir = 1 if eid_chng == 0
replace eid_dir = 0 if eid_chng < 0

gen simipo_dir = 2 if simipo_chng > 0 & !missing(simipo_chng)
replace simipo_dir = 1 if simipo_chng == 0
replace simipo_dir = 0 if simipo_chng < 0

gen sinc_dir = 2 if sinc_chng > 0 & !missing(sinc_chng)
replace sinc_dir = 1 if sinc_chng == 0
replace sinc_dir = 0 if sinc_chng < 0

gen sleftr_dir = 2 if sleftr_chng > 0 & !missing(sleftr_chng)
replace sleftr_dir = 1 if sleftr_chng == 0
replace sleftr_dir = 0 if sleftr_chng < 0

gen poltrst_dir = 2 if poltrst_chng > 0 & !missing(poltrst_chng)
replace poltrst_dir = 1 if poltrst_chng == 0
replace poltrst_dir = 0 if poltrst_chng < 0

gen gentrst_dir = 2 if gentrst_chng > 0 & !missing(gentrst_chng)
replace gentrst_dir = 1 if gentrst_chng == 0
replace gentrst_dir = 0 if gentrst_chng < 0

* Label directional change variables
label values sescs_dir   swels_dir sattger_dir satteur_dir staxat_dir singap_dir   simipo_dir DIR

label variable sescs_dir    "European social citizenship support"
label variable swels_dir  "Interpersonal European solidarity "
label variable sattger_dir "German Identity"
label variable satteur_dir "European Identity"
label variable staxat_dir    "State should raise welfare benefits"
label variable singap_dir    "State should reduce income inequality"
label variable eid_dir    		"Economic Pol Orientation"
label variable simipo_dir  "Relax immigration restrictions"


** Reshape to wide
reshape wide
asdoc tabm sescs_dir swels_dir
tab sescs_dir
tab swels_dir

* Tabulate changes
* TABLE 3 (only rows European social citizenship & Welfare solidarity) & APPENDIX TABLE 6, columns % Decrease, % Stability, % Increase; expressed as percentages instead of frequencies
asdoc tabm sescs_dir swels_dir sattger_dir satteur_dir eid_dir simipo_dir sinc_dir sleftr_dir poltrst_dir gentrst_dir, row

* Generate absolute change variables
gen sescs_chngabs    = abs(sescs_chng   )
gen swels_chngabs  = abs(swels_chng )
gen sattger_chngabs = abs(sattger_chng)
gen satteur_chngabs = abs(satteur_chng)
gen staxat_chngabs   = abs(staxat_chng   )
gen singap_chngabs   = abs(singap_chng   )
gen eid_chngabs    	= abs(eid_chng   )
gen simipo_chngabs  = abs(simipo_chng )
gen sinc_chngabs 	= abs(sinc_chng)
gen sleftr_chngabs 	= abs(sleftr_chng)
gen poltrst_chngabs = abs(poltrst_chng)
gen gentrst_chngabs = abs(gentrst_chng)

* Display descriptive statistics of change between waves
* TABLE 3 (only rows European social citizenship & Welfare solidarity) & APPENDIX TABLE 6, column "Mean change"
asdoc tabstat  sescs_chng swels_chng sattger_chng satteur_chng eid_chng simipo_chng sinc_chng sleftr_chng poltrst_chng gentrst_chng, columns(statistics) statistics(mean) format(%09.2f)

* Display descriptive statistics of absolute change between waves
* TABLE 3 (only rows European social citizenship & Welfare solidarity) &  APPENDIX TABLE 6, column "Mean absolute change"
asdoc tabstat  sescs_chngabs swels_chngabs sattger_chngabs satteur_chngabs eid_chngabs simipo_chngabs sinc_chngabs sleftr_chngabs poltrst_chngabs gentrst_chngabs, columns(statistics)  statistics(mean) format(%09.2f)

* Label variables after reshaping
label variable simipo1 "Immigration Support"
label variable eid1 "Economic Pol. Orientation"
label variable sattger1 "German Identification"
label variable satteur1 "European Identification"
label variable escs1 "European social citizenship support"
label variable sinc1 "Personal Income"
label variable swels1 "Interpersonal European solidarity"
label variable sleftr1 "Left-Right Orientation"
label variable poltrst1 "Political Trust"
label variable  gentrst1 "General Trust"
label variable sescs1 "European Social Citizenship Support"
label variable swels1 "Welfare Solidarity"
label variable swels_dir "Welfare Solidarity"
 label define EDULVL 1 "Low Educated" 2 "Middle Educated" 3 "High Educated"
label values f_edulv1 EDULVL

save PSDE12wide.dta, replace


** ESTIMATE MULTINOMIAL REGRESSION MODELS

* European social citizenship support
* Test models of European social citizenship support with different sets of variables against each other
eststo mimieu_stbfull: mlogit sescs_dir i.female ib56.bcat i.f_edulv1 c.sinc1 c.simipo1##c.simipo1 c.eid1##c.eid1 sattger1 satteur1   poltrst1 gentrst1 c.sescs1##c.sescs1 

eststo mimieu_stbnoage: mlogit sescs_dir i.female i.f_edulv1 c.sinc1 c.simipo1##c.simipo1 c.eid1##c.eid1 sattger1 satteur1   poltrst1 gentrst1 c.sescs1##c.sescs1 
lrtest mimieu_stbnoage mimieu_stbfull

eststo mimieu_stbnoedu: mlogit sescs_dir i.female ib56.bcat c.sinc1 c.simipo1##c.simipo1 c.eid1##c.eid1 sattger1 satteur1   poltrst1 gentrst1 c.sescs1##c.sescs1 
lrtest mimieu_stbnoedu mimieu_stbfull

eststo mimieu_stbnoinc: mlogit sescs_dir i.female ib56.bcat i.f_edulv1 c.simipo1##c.simipo1 c.eid1##c.eid1 sattger1 satteur1   poltrst1 gentrst1 c.sescs1##c.sescs1 if !missing(sinc1)
lrtest mimieu_stbnoinc mimieu_stbfull

eststo mimieu_stbnoptr: mlogit sescs_dir i.female ib56.bcat i.f_edulv1 c.sinc1 c.simipo1##c.simipo1 c.eid1##c.eid1 sattger1 satteur1 gentrst1 c.sescs1##c.sescs1 
lrtest mimieu_stbnoptr mimieu_stbfull

eststo mimieu_stbnogtr: mlogit sescs_dir i.female ib56.bcat i.f_edulv1 c.sinc1 c.simipo1##c.simipo1 c.eid1##c.eid1 sattger1 satteur1   poltrst1 c.sescs1##c.sescs1 if !missing(gentrst1)
lrtest mimieu_stbnogtr mimieu_stbfull


eststo mimieu_stbred: mlogit sescs_dir i.female c.simipo1##c.simipo1 c.eid1##c.eid1 sattger1 satteur1  c.sescs1##c.sescs1  if !missing(sinc1) & !missing(gentrst1)
lrtest mimieu_stbred mimieu_stbfull
* These procedure (discussed on page 16-17 of the main text) result in model mimieu_stbred

eststo mimieu_stb: mlogit sescs_dir i.female c.simipo1##c.simipo1 c.eid1##c.eid1 sattger1 satteur1  c.sescs1##c.sescs1

* Get AMEs of chosen model
eststo mimieu_stbm: margins, dydx(*) atmeans post  saving(mimieu_stbm, replace)


* Plot AMEs for decrease, stability and change of European social citizenship support
estimate restore mimieu_stb
eststo imistab: margins, dydx(i.female c.simipo1 c.eid1 sattger1 satteur1) predict(outcome(No_Change)) post

estimate restore mimieu_stb
eststo imidecr: margins, dydx(i.female c.simipo1 c.eid1 sattger1 satteur1) predict(outcome(Decrease)) post

estimate restore mimieu_stb
eststo imiincr: margins, dydx(i.female c.simipo1 c.eid1 sattger1 satteur1) predict(outcome(Increase)) post

* FIGURE 3 Upper left panel
coefplot imidecr imistab imiincr, legend(position(12) row(1)label(2 "Decrease") label(4 "Stability") label(6 "Increase")) xline(0, lpattern(dot)) title("European Social Citizenship") scale(1.2) xlabel(-.4 (.2) .4)
graph export "Figure-3-Panel-1.png", replace width(2610) height(1740)


* Plot predicted probabilites for decrease, stability and change of European social citizenship support across intial levels of economic orientation
estimate restore mimieu_stb
margins, at(eid1 = (0(.05)1)) atmeans saving(eid_imieu, replace)
* APPENDIX FIGURE 1 Upper left panel
marginsplot, yscale(range(0 1)) ylabel(0(.1)1) legend(order(4 "Decrease" 5 "Stability" 6 "Increase") ring(0) position(12) row(1)) title(European Social Citizenship) scale(1.2) 
graph export "Appendix-Figure-1-Panel-1.png", replace width(2610) height(1740)

* Plot predicted probabilites for decrease, stability and change of European social citizenship support across intial levels of immigration support
estimate restore mimieu_stb
margins, at(simipo1 = (0(.1)1)) atmeans saving(imipo_imieu, replace)
* APPENDIX FIGURE 2 Upper left panel
marginsplot, yscale(range(0 1)) ylabel(0(.1)1) legend(order(4 "Decrease" 5 "Stability" 6 "Increase") ring(0) position(12) row(1)) title(European Social Citizenship) scale(1.2) 
graph export "Appendix-Figure-2-Panel-1.png", replace width(2610) height(1740)

* Plot predicted probabilites for decrease, stability and change of European social citizenship support across intial levels of European social citizenship support
margins, at(sescs1 = (0(.333333333333333333333333)1)) atmeans  predict(outcome(1)) saving(imieu_imieu, replace)
* FIGURE 4 Upper left panel
marginsplot, yscale(range(0 1)) ylabel(0(.1)1) title(European Social Citizenship) scale(1.2) ytitle("Probability of Stability") xlabel(0 0.33 0.67 1) xtitle("Initial Level of European Social Citizenship") plotopts(msymbol(o))
graph export "Figure-4-Panel-1.png", replace width(2610) height(1740)


* Welfare Solidarity
* Test models of Welfare Solidarity with different sets of variables against each other
eststo msobeu_stbfull: mlogit swels_dir i.female ib56.bcat i.f_edulv1 c.sinc1 c.simipo1##c.simipo1 c.eid1##c.eid1 sattger1 satteur1   poltrst1 gentrst1 c.swels1##c.swels1 

eststo msobeu_stbnoage: mlogit swels_dir i.female i.f_edulv1 c.sinc1 c.simipo1##c.simipo1 c.eid1##c.eid1 sattger1 satteur1   poltrst1 gentrst1 c.swels1##c.swels1 
lrtest msobeu_stbnoage msobeu_stbfull

eststo msobeu_stbnoedu: mlogit swels_dir i.female ib56.bcat  c.sinc1 c.simipo1##c.simipo1 c.eid1##c.eid1 sattger1 satteur1   poltrst1 gentrst1 c.swels1##c.swels1 
lrtest msobeu_stbnoedu msobeu_stbfull

eststo msobeu_stbnoinc: mlogit swels_dir i.female ib56.bcat i.f_edulv1 c.simipo1##c.simipo1 c.eid1##c.eid1 sattger1 satteur1   poltrst1 gentrst1 c.swels1##c.swels1 if !missing(sinc1)
lrtest msobeu_stbnoinc msobeu_stbfull

eststo msobeu_stbnoptr: mlogit swels_dir i.female ib56.bcat i.f_edulv1 c.sinc1 c.simipo1##c.simipo1 c.eid1##c.eid1 sattger1 satteur1 gentrst1 c.swels1##c.swels1 
lrtest msobeu_stbnoptr msobeu_stbfull

eststo msobeu_stbnogtr: mlogit swels_dir i.female ib56.bcat i.f_edulv1 c.sinc1 c.simipo1##c.simipo1 c.eid1##c.eid1 sattger1 satteur1   poltrst1 c.swels1##c.swels1 if !missing(gentrst1)
lrtest msobeu_stbnogtr msobeu_stbfull

eststo msobeu_stbred: mlogit swels_dir i.female c.simipo1##c.simipo1 c.eid1##c.eid1 sattger1 satteur1 c.swels1##c.swels1 if !missing(sinc1) & !missing(gentrst1)
lrtest msobeu_stbred msobeu_stbfull
* These procedure (discussed on page 16-17 of the main text) result in model msobeu_stbred

* Get AMEs of chosen model
eststo msobeu_stb: mlogit swels_dir i.female c.simipo1##c.simipo1 c.eid1##c.eid1 sattger1 satteur1 c.swels1##c.swels1
eststo msobeu_stbm: margins, dydx(*) atmeans post

* Plot AMEs for decrease, stability and change of Welfare Solidarity
estimate restore msobeu_stb
eststo seustab: margins, dydx(i.female c.simipo1 c.eid1 sattger1 satteur) predict(outcome(No_Change)) post

estimate restore msobeu_stb
eststo seudecr: margins, dydx(i.female c.simipo1 c.eid1 sattger1 satteur1) predict(outcome(Decrease)) post

estimate restore msobeu_stb
eststo seuincr: margins, dydx(i.female c.simipo1 c.eid1 sattger1 satteur1) predict(outcome(Increase)) post

* FIGURE 3 Upper right panel
coefplot seudecr seustab seuincr, legend(position(12) row(1)label(2 "Decrease") label(4 "Stability") label(6 "Increase")) xline(0, lpattern(dot)) title("Welfare Solidarity") scale(1.2) 
graph export "Figure-3-Panel-2.png", replace width(2610) height(1740)

* Plot predicted probabilites for decrease, stability and change of Welfare Solidarity across intial levels of economic orientation
estimate restore msobeu_stb
margins, at(eid1 = (0(.05)1)) atmeans saving(eid_sobeu, replace)
* APPENDIX FIGURE 1 Upper right panel
marginsplot, yscale(range(0 1)) ylabel(0(.1)1) legend(order(4 "Decrease" 5 "Stability" 6 "Increase") ring(0) position(12) row(1)) title(Welfare Solidarity) scale(1.2) 
graph export "Appendix-Figure-1-Panel-2.png", replace width(2610) height(1740)

* Plot predicted probabilites for decrease, stability and change of Welfare Solidarity across intial levels of immigration support
estimate restore msobeu_stb
margins, at(simipo1 = (0(.1)1)) atmeans saving(imipo_sobeu, replace)

* APPENDIX FIGURE 2 Upper right panel
marginsplot, yscale(range(0 1)) ylabel(0(.1)1) legend(order(4 "Decrease" 5 "Stability" 6 "Increase") ring(0) position(12) row(1)) title(Welfare Solidarity) scale(1.2) 
graph export "Appendix-Figure-2-Panel-2.png", replace width(2610) height(1740)


* Plot predicted probabilites for decrease, stability and change of Welfare Solidarity across intial levels of Welfare Solidarity
margins, at(swels1 = (0(.25)1)) predict(outcome(1)) atmeans saving(sobeu_sobeu, replace)
* FIGURE 4 Upper right panel
marginsplot, yscale(range(0 1)) ylabel(0(.1)1) title(Welfare Solidarity) scale(1.2) ytitle("Probability of Stability") xtitle("Initial Level of Welfare Solidarity") plotopts(msymbol(o))
graph export "Figure-4-Panel-2.png", replace width(2610) height(1740)

* Export table of full model results
* APPENDIX TABLE 30
esttab mimieu_stbfull  msobeu_stbfull using oddsratios_full.rtf, eform replace ///
 cells(b(star fmt(2)) se(par fmt(2))) ///
 legend label aic bic
 
* Reset dataset
use PSDE12long, clear
*** Cross sectional models
*European Social Citizenship Support
eststo escscss1: reg sescs sattger satteur eid simipo c.sinc if wave == 1

eststo escscsc1: reg sescs sattger satteur eid simipo c.sinc i.female ib56.bcat i.f_edulv if wave == 1

eststo escscss2: reg sescs sattger satteur eid simipo c.sinc if wave == 2

eststo escscsc2: reg sescs sattger satteur eid simipo c.sinc i.female ib56.bcat i.f_edulv if wave == 2

* APPENDIX TABLE 13
esttab escscss1 escscsc1 escscss2 escscsc2 using escscs.rtf, replace ///
 cells(b(star fmt(2)) se(par fmt(2))) ///
 legend label varlabels(_cons Constant) ///
 scalars(N r2)

*Welfare Solidarity
eststo welscss1: reg swels sattger satteur eid simipo c.sinc if wave == 1

eststo welscsc1: reg swels sattger satteur eid simipo c.sinc i.female ib56.bcat i.f_edulv if wave == 1

eststo welscss2: reg swels sattger satteur eid simipo c.sinc if wave == 2

eststo welscsc2: reg swels sattger satteur eid simipo c.sinc i.female ib56.bcat i.f_edulv if wave == 2

* APPENDIX TABLE 14
esttab welscss1 welscsc1 welscss2 welscsc2 using welscs.rtf, replace ///
 cells(b(star fmt(2)) se(par fmt(2))) ///
 legend label varlabels(_cons Constant) ///
 scalars(N r2)


* Use wide dataset
use PSDE12wide, clear


* Estimate cross-lagged panel models using sem for European social citizenship support
sem (sescs2 <- sescs1 sattger1 satteur1 eid1 simipo1 sinc1) ///
(sattger2 <- sattger1 sescs1) ///
(satteur2 <- satteur1 sescs1) ///
(eid2 <- eid1 simipo1 sescs1) ///
(simipo2 <- eid1 simipo1 sescs1) ///
(sinc2 <- sinc1 sescs1) ///
, method(mlmv) standardized ///
cov(e.sescs2*e.sattger2) ///
cov(e.sescs2*e.satteur2) ///
cov(e.sescs2*e.eid2) ///
cov(e.sescs2*e.simipo2) ///
cov(e.sescs2*e.sinc2) ///
cov(e.sattger2*e.satteur2) ///
cov(e.eid2*e.simipo2)

est store SEMsescs
estat gof, stats(all)
estat mindices

*APPENDIX TABLE 32 & APPENDIX TABLE 33 (left side):
esttab SEMsescs using sem_table_sescs.rtf, replace ///
 cells(b(star fmt(2)) se(par fmt(2))) ///
 legend label  varlabels(_cons Constant)

 * Estimate cross-lagged panel models using sem for Welfare Solidarity
sem (swels2 <- swels1 sattger1 satteur1 eid1 simipo1 sinc1) ///
(sattger2 <- sattger1 swels1) ///
(satteur2 <- satteur1 swels1) ///
(eid2 <- eid1 simipo1 swels1) ///
(simipo2 <- eid1 simipo1 swels1) ///
(sinc2 <- sinc1 swels1) ///
, method(mlmv) standardized ///
cov(e.swels2*e.sattger2) ///
cov(e.swels2*e.satteur2) ///
cov(e.swels2*e.eid2) ///
cov(e.swels2*e.simipo2) ///
cov(e.swels2*e.sinc2) ///
cov(e.sattger2*e.satteur2) ///
cov(e.eid2*e.simipo2)

est store SEMswels
estat gof, stats(all)
estat mindices

*APPENDIX TABLE 32 & APPENDIX TABLE 33 (right side):
esttab SEMswels using sem_table_swels.rtf, replace ///
 cells(b(star fmt(2)) se(par fmt(2))) ///
 legend label  varlabels(_cons Constant)
